# Supplementary material for: Gene Expression Profiling of the Local Cecal Response of Genetic Chicken Lines That Differ in Their Susceptibility to Campylobacter jejuni Colonization
Source: PLoS One. 2010 Jul 28;5(7):e11827. doi: 10.1371/journal.pone.0011827 (PMC2911375; doi:10.1371/journal.pone.0011827)
Supplement: Table S1 — List of signficantly expressed genes in the comparison of AN/BN (0.32 MB XLS) [file pone.0011827.s001.xls]

## Sheet: Sheet1
index	Accession	Description	pValue	Fold change
3818	AJ720907	Q76I90 : (Q76I90) Nuf2 protein	1.19364e-15	134.193
29274	BX265589	BX265589 AGENAE Gallus gallus multi-tissues normalized library (gcag) Gallus gallus cDNA clone gcag0017c.h.12 5prim, mRNA sequence [BX265589]	0.00160764	55.1338
12051	CV856945	gonad_EST04421 Embryonic gonad cDNA Library Gallus gallus cDNA 5', mRNA sequence [CV856945]	1.44758e-06	13.4958
33546	M61862	XP_415325 : gi:50756849:ref:XP_415325.1: PREDICTED: similar to zipper protein [Gallus gallus]	0.00834634	13.1532
43974	CR407461.1	gi|47022995|emb|CR407461.1| Gallus gallus finished cDNA, clone ChEST140m3	1.53365e-05	12.7515
35925	BU459501	O42110 (O42110) ORF2, partial (3%) [TC223160]	0.000159622	11.744
37359	BX931665	Q68CQ8 : (Q68CQ8) Hypothetical protein DKFZp781D1854	0.00011161	11.0807
3177	BU270323	Q6ARB7 (Q6ARB7) Related to sugar ABC transporter, ATP-binding protein, partial (5%) [TC224424]	0.00761425	9.40468
26200	BU291393	Unknown	0.00194045	9.25645
5445	AJ851445	Gallus gallus mRNA for hypothetical protein, clone 3b24. [AJ851445]	0.00169901	9.22969
26307	CR388982	Gallus gallus finished cDNA, clone ChEST177c1. [CR388982]	0.0017101	8.74425
45143	BX932930	Gallus gallus finished cDNA, clone ChEST910l7. [BX932930]	6.3939e-10	8.1841
3102	BX950595	XP_416915 : gi:50730460:ref:XP_416915.1: PREDICTED: similar to interleukin 1 receptor, type I [Gallus gallus]	0.00114424	8.02158
10886	CR387616	Gallus gallus finished cDNA, clone ChEST45a19. [CR387616]	0.000129991	7.8144
44323	CR406981	Gallus gallus finished cDNA, clone ChEST1003e1. [CR406981]	2.67326e-06	7.79347
23119	BU459171	Unknown	6.72445e-06	7.76651
34229	BU341362	no hits	0.000717891	7.40978
22417	CR407360	XP_418051 : gi:50760507:ref:XP_418051.1: PREDICTED: similar to CBPch04 [Gallus gallus]	0.000478399	7.34447
8938	CN226348.1	gi|46330092|gb|CN226348.1|CN226348 RJB046F03.ab1 RJtestis Gallus gallus cDNA 5 , mRNA sequence	8.29656e-09	7.33142
26507	AJ393862	S48861 gene e1 protein - mouse {Mus musculus;} , partial (20%) [TC204534]	0.00550261	7.30998
42880	BU297909	Q62FY2 (Q62FY2) LysE family protein, partial (6%) [TC203764]	0.0092599	7.18982
28373	MDV106	MDV106	0.00904929	7.11714
36126	CR387131	Gallus gallus finished cDNA, clone ChEST266l11. [CR387131]	0.000335394	6.99442
20447	BU256224	no hits	0.000682343	6.95653
31351	CN236077	CN236077	8.90583e-05	6.7338
2814	CR389257	Gallus gallus finished cDNA, clone ChEST249j8. [CR389257]	0.000450704	6.68415
33402	U75332	O57659 : (O57659) Tolloid (Fragment)	6.70515e-10	6.55434
23996	BX931871	XP_416761 : gi:50730079:ref:XP_416761.1: PREDICTED: similar to RIKEN cDNA 4930578C19 [Gallus gallus]	0.000356966	6.42577
25944	BU314982	XP_425071 : gi:50752949:ref:XP_425071.1: PREDICTED: similar to FLJ41287 protein [Gallus gallus]	0.00289882	6.35221
34492	AB056475	Q90WF0 : (Q90WF0) CgABP260	1.70299e-07	6.18265
26511	BX929684	ENSGALP00000025843 : ENSGALP00000025843 pep:known chromosome:WASHUC1:2:128068608:128110036:1 gene:ENSGALG00000016069 transcript:ENSGALT00000025890	5.35692e-05	6.15145
15769	CN218805	RJA039G11.ab1 RJbrain Gallus gallus cDNA 5', mRNA sequence [CN218805]	3.21093e-06	6.13416
42996	CR406376	ENSDARP00000008105 : ENSDARP00000008105 pep:novel chromosome:ZFISH5:16:20337214:20383105:-1 gene:ENSDARG00000013025 transcript:ENSDART00000009932	0.000924019	6.11427
10530	CN232093	Q89X06 (Q89X06) Blr0521 protein, partial (4%) [TC216343]	9.1569e-05	6.03425
17942	CR389756	no hits	0.00918015	6.01712
29203	L20504	Chicken phosphoprotein phosphatase mRNA, partial cds. [L20504]	0.00251312	5.98693
43133	CR523579	Q67P86 : (Q67P86) Putative translational initiation factor	0.000355408	5.9519
34839	BU426128	Unknown	0.00200106	5.92789
31281	BU431992.1	gi|25921303|gb|BU431992.1|BU431992 603258036F1 CSEQRBN10 Gallus gallus cDNA clone ChEST240g9 5 , mRNA sequence	1.32346e-11	5.91213
20335	BQ038430	Unknown	9.96384e-06	5.89782
34419	BU482300.1	gi|25975877|gb|BU482300.1|BU482300 603469650F1 CSEQRBN22 Gallus gallus cDNA clone ChEST343d13 5 , mRNA sequence	0.000718769	5.85946
44279	BX929933	Q86TI0 : (Q86TI0) TBC1 domain family member 1	3.48636e-05	5.73486
29155	BU221472	Unknown	4.64432e-10	5.57779
35859	BX950298	Q5BIN5 : (Q5BIN5) Protein (Peptidyl-prolyl cis/trans isomerase) NIMA-interacting 1	0.00589627	5.56874
14753	CR406411	ENSGALP00000022415 : ENSGALP00000022415 pep:novel chromosome:WASHUC1:Un:140010325:140011817:1 gene:ENSGALG00000013840 transcript:ENSGALT00000022455	0.00396747	5.55429
24115	CR387881	Q9BTV5 : (Q9BTV5) Fibronectin type III and SPRY domain containing 1 (Microtubule-associated protein GLFND)	0.00868335	5.43526
8351	CV857105	gonad_EST04581 Embryonic gonad cDNA Library Gallus gallus cDNA 5', mRNA sequence [CV857105]	8.72038e-05	5.25625
9587	BU442943	ENSGALP00000001626 : ENSGALP00000001626 pep:novel chromosome:WASHUC1:Un:35340230:35345468:-1 gene:ENSGALG00000001087 transcript:ENSGALT00000001628	0.00504726	5.24584
36097	MI0001172	gga-let-7b	0.00369337	5.2435
25741	BU229912	Unknown	0.00445506	5.18417
27797	BU316221	Q7Q8S1 (Q7Q8S1) ENSANGP00000016294, partial (5%) [TC202408]	0.00459632	5.01137
18781	U79758	Gallus gallus GTPase cRhoB (cRhoB) mRNA, complete cds. [U79758]	0.00280018	4.96066
5517	BU267209	RBMS_HUMAN (Q93062) RNA-binding protein with multiple splicing (RBP-MS), partial (73%) [TC210714]	0.00490983	4.95374
42679	BU396741	no hits	0.00564106	4.94289
42483	CR385337	no hits	0.00478219	4.94191
23284	BX930220	Gallus gallus finished cDNA, clone ChEST593i10. [BX930220]	8.42431e-08	4.92216
25967	AJ720491	Gallus gallus mRNA for hypothetical protein, clone 18p7. [AJ720491]	0.00703673	4.87955
11021	BU138475.1	gi|25352650|gb|BU138475.1|BU138475 603133928F1 CSEQCHL24 Gallus gallus cDNA clone ChEST115g7 5 , mRNA sequence	2.71955e-06	4.80981
39013	CR385650	Gallus gallus finished cDNA, clone ChEST853f5. [CR385650]	0.0029963	4.79768
35013	BX930364	Gallus gallus finished cDNA, clone ChEST639b21. [BX930364]	0.00359755	4.7779
27460	AF375473	Gallus gallus small nucleolar RNA E2, complete sequence and RPSA gene, intron 4 [AF375473]	0.00348471	4.72498
16639	BX929292	XP_414700 : gi:50755330:ref:XP_414700.1: PREDICTED: similar to RIKEN cDNA C230094B15 [Gallus gallus]	0.00681352	4.72016
14754	CR405963	no hits	0.00105699	4.63789
43542	BU274438	no hits	9.29698e-07	4.59539
11074	CO421061	GGEZHC1020A02.g HC1 Gallus gallus cDNA clone GGEZHC1020A02, mRNA sequence [CO421061]	0.00819248	4.54533
10743	BU127149	no hits	0.000693398	4.52946
24904	BU465045.1	gi|25954519|gb|BU465045.1|BU465045 603368109F1 CSEQRBN19 Gallus gallus cDNA clone ChEST270b4 5 , mRNA sequence	0.00401527	4.51735
42773	CF258052.1	gi|33491307|gb|CF258052.1|CF258052 phan105_g03 PHA-activated splenocytes Gallus gallus cDNA, mRNA sequence	9.60648e-05	4.49962
39507	BU230363	Unknown	0.00371582	4.42848
6504	BU395144	no hits	0.000658839	4.4283
8944	CO770969	testis_EST02066 Testis cDNA Library Gallus gallus cDNA 3', mRNA sequence [CO770969]	2.39186e-06	4.4069
21711	BU291528	Unknown	0.000201213	4.40201
15320	BU386273.1	gi|25894274|gb|BU386273.1|BU386273 603857287F1 CSEQCHN75 Gallus gallus cDNA clone ChEST863m21 5 , mRNA sequence	0.00959804	4.3937
40115	BU324432	Unknown	0.00751465	4.39284
28316	U73654	XP_420658 : gi:50746795:ref:XP_420658.1: PREDICTED: similar to alcohol dehydrogenase ADH-F [Gallus gallus]	0.00113929	4.33204
29697	BU113435	Q9BZV2 (Q9BZV2) Solute carrier 19A3 (Solute carrier family 19, member 3) (Orphan transporter SLC19A3), partial (64%) [TC189307]	0.00257548	4.32386
4159	DR974112	CHUT002A07.g2 Primary Chick Utricle Subtraction Gallus gallus cDNA 5, mRNA sequence [DR974112]	0.00205546	4.32096
7883	M61863	ENSGALP00000000078 : ENSGALP00000000078 pep:known chromosome:WASHUC1:16:5599:10963:1 gene:ENSGALG00000000064 transcript:ENSGALT00000000079	0.00272774	4.27346
36042	BU380188	Q789D2 (Q789D2) Reverse transcriptase (Fragment), partial (21%) [TC206683]	3.55114e-05	4.26249
44139	BU368780	XP_422133 : gi:50750766:ref:XP_422133.1: PREDICTED: similar to 2-amino-3-carboxymuconate-6-semialdehyde decarboxylase [Gallus gallus]	3.89993e-05	4.25869
27568	BX935071	Gallus gallus finished cDNA, clone ChEST70f24. [BX935071]	2.84922e-06	4.24435
2081	M17538	P08938 : (P08938) Purpurin precursor	0.00685878	4.22855
2528	CR406996	Q9NRK6 : gi:22095459:sp:Q9NRK6:ABCBA_HUMAN ATP-binding cassette, sub-family B, member 10, mitochondrial precursor (ATP-binding cassette transporter 10) (ABC transporter 10 protein) (Mitochondrial ATP-binding cassette 2) (M-ABC2) &gt;gnl:BL_ORD_ID:1409286	0.00515576	4.22184
7376	BU468290	XP_419119 : gi:50736522:ref:XP_419119.1: PREDICTED: similar to Spir-1 protein [Gallus gallus]	0.00123347	4.19883
33301	CR391112	XP_425569 : gi:50730267:ref:XP_425569.1: PREDICTED: similar to Serine/threonine protein phosphatase with EF-hands-1 (PPEF-1) (Protein phosphatase with EF calcium-binding domain) (PPEF) (Serine/threonine protein phosphatase 7) (PP7) [Gallus gallus]	0.00385418	4.1797
30183	BX540633	Q7PS10 (Q7PS10) ENSANGP00000017333, partial (15%) [TC208868]	4.66901e-05	4.17016
37991	BU374226	XP_423868 : gi:50796466:ref:XP_423868.1: PREDICTED: similar to Cadherin EGF LAG seven-pass G-type receptor 1 precursor (Flamingo homolog 2) (hFmi2) [Gallus gallus]	0.0018858	4.1457
24125	BU210330.1	gi|25383816|gb|BU210330.1|BU210330 604151559F1 CSEQCHN03 Gallus gallus cDNA clone ChEST993e15 5 , mRNA sequence	0.00206964	4.10002
12328	BU451048	no hits	0.00150865	4.09469
15350	BU329737	Unknown	0.00458229	4.08818
39059	AY227357	Q6XL41 : (Q6XL41) Rh type C glycoprotein	0.0033654	4.07778
3368	BU444097	XP_415190 : gi:50756504:ref:XP_415190.1: PREDICTED: similar to unconventional myosin Myr2 I heavy chain [Gallus gallus]	0.00013107	4.02182
8923	BX932103	XP_421343 : gi:50748650:ref:XP_421343.1: PREDICTED: similar to alpha-1-antitrypsin [Gallus gallus]	0.00404026	3.99658
34242	BU374666	no hits	0.00156808	3.97136
2315	BX931926	Gallus gallus finished cDNA, clone ChEST796n22. [BX931926]	0.000927015	3.95606
40609	BU255351	ENSGALP00000001626 : ENSGALP00000001626 pep:novel chromosome:WASHUC1:Un:35340230:35345468:-1 gene:ENSGALG00000001087 transcript:ENSGALT00000001628	0.00432827	3.95461
31546	BU386166	Unknown	6.26432e-06	3.93793
3032	BU464694	Unknown	0.0021158	3.93699
44882	CR389616	XP_422044 : gi:50750547:ref:XP_422044.1: PREDICTED: similar to chondroitin polymerizing factor; chondroitin sulfate synthase 2 [Gallus gallus]	0.00130392	3.92603
6576	BU376074	no hits	0.00177298	3.92423
42443	BI393745	Unknown	5.02069e-13	3.90234
2840	BU302893	Q6TMK8 (Q6TMK8) BCR/ABL-regulated protein, partial (18%) [TC205913]	0.00427311	3.89672
3743	BU298858	Unknown	0.000584488	3.89019
40199	BU465561	no hits	5.81562e-05	3.82493
31370	BU458502	no hits	0.00594541	3.77957
7890	CO423082	XP_131380 : gi:51709147:ref:XP_131380.4: PREDICTED: RUN and SH3 domain containing 2 [Mus musculus]	9.97457e-05	3.75037
10267	AJ719541	Q5ZM43 : (Q5ZM43) Hypothetical protein	0.00877835	3.74499
17202	BU302641.1	gi|25752331|gb|BU302641.1|BU302641 603742110F1 CSEQCHN56 Gallus gallus cDNA clone ChEST641c4 5 , mRNA sequence	0.00544849	3.72976
42277	BU227534	no hits	0.00405118	3.68193
20552	CO770969	testis_EST02066 Testis cDNA Library Gallus gallus cDNA 3', mRNA sequence [CO770969]	3.45413e-12	3.66908
37055	BU301188	no hits	0.0022819	3.65197
27483	BU396222	Unknown	0.00285381	3.6387
39811	BQ038531	Unknown	0.00336089	3.62376
25474	CR353050	no hits	0.00104046	3.60008
28030	BU380151.1	gi|25888152|gb|BU380151.1|BU380151 603568540F1 CSEQCHN75 Gallus gallus cDNA clone ChEST526o10 5 , mRNA sequence	0.000267225	3.59688
7257	BU457761	Unknown	0.00626622	3.56653
30671	BU305396	P55316 : (P55316) Forkhead box protein G1A (Forkhead-related protein FKHL2) (Transcription factor BF-2) (Brain factor 2) (BF2) (HFK2)	0.00267375	3.56455
42273	CR387626	no hits	0.00140991	3.55868
33781	BU449965	no hits	2.30741e-05	3.54733
376	BU395144	Unknown	5.58566e-05	3.54072
27536	CR389548	Gallus gallus finished cDNA, clone ChEST867i13. [CR389548]	0.00178955	3.53482
42457	AY676328	Q6DKR3 : (Q6DKR3) Protocadherin	2.18323e-08	3.50745
44600	BX931926	Gallus gallus finished cDNA, clone ChEST796n22. [BX931926]	4.18126e-05	3.50703
11335	BU200897	BU200897	0.00434166	3.49431
3351	UL2	UL2	0.00742987	3.46131
7891	BU230363	Unknown	6.10213e-06	3.45616
7342	CR523939	Gallus gallus finished cDNA, clone ChEST668c20. [CR523939]	5.36969e-07	3.44256
19943	CR352893	no hits	0.00490534	3.40229
38499	BX935607.2	gi|46018691|emb|BX935607.2| Gallus gallus finished cDNA, clone ChEST166e9	0.00519591	3.38204
29494	CR352472	Gallus gallus finished cDNA, clone ChEST324b22. [CR352472]	0.000119202	3.37931
39529	BU439690.1	gi|25929001|gb|BU439690.1|BU439690 604144069F1 CSEQRBN11 Gallus gallus cDNA clone ChEST981i18 5 , mRNA sequence	0.00412836	3.37892
16676	AB071038	Gallus gallus mRNA for CBPch04, complete cds. [AB071038]	0.000233953	3.36586
1579	CR353160	Gallus gallus finished cDNA, clone ChEST478l17. [CR353160]	0.000268699	3.35715
13051	BU462401	Unknown	0.00479691	3.35568
30077	BU291393	no hits	0.00363224	3.35132
14880	AF033189	O57338 : (O57338) Sulfotransferase	0.00798819	3.34642
28845	XM_422689	Unknown	0.00606197	3.34541
8465	CR389892	Gallus gallus finished cDNA, clone ChEST269d13. [CR389892]	0.00291315	3.34336
42147	BU308292	XP_421314 : gi:50748588:ref:XP_421314.1: PREDICTED: similar to chromosome 14 open reading frame 102 isoform 2 [Gallus gallus]	0.00148987	3.33365
34773	BM427246	pgf2n.pk006.c18 Normalized Chicken Abdominal Fat Library (pgf2n) Gallus gallus cDNA clone pgf2n.pk006.c18 5' similar to dbj [BM427246]	0.00764025	3.3194
25242	BU206540.1	gi|25374118|gb|BU206540.1|BU206540 603949481F1 CSEQCHN03 Gallus gallus cDNA clone ChEST907a22 5 , mRNA sequence	0.00042316	3.31746
42997	X99375	P79987 : (P79987) HIRA protein (TUP1-like enhancer of split protein 1) (CHIRA)	0.0047949	3.31583
24145	BU320789	Q7Z0F8 (Q7Z0F8) Bindin (Fragment), partial (6%) [TC218355]	0.00747827	3.30597
5792	BU393576	Q6JZX5 (Q6JZX5) Ste3-like pheromone receptor (Fragment), partial (7%) [TC226796]	7.84527e-05	3.29982
2251	ENSGALT00000012474.2	no hits	0.000302339	3.2992
14650	BU444330	Unknown	0.00149377	3.29676
13670	BX950595	XP_416915 : gi:50730460:ref:XP_416915.1: PREDICTED: similar to interleukin 1 receptor, type I [Gallus gallus]	0.00281132	3.29273
33958	CR390951	XP_420694 : gi:50746961:ref:XP_420694.1: PREDICTED: similar to RIKEN cDNA 6430573F11 gene [Gallus gallus]	0.00529297	3.29002
13755	CO420819.1	gi|49637067|gb|CO420819.1|CO420819 GGEZHC1011G10.g HC1 Gallus gallus cDNA clone GGEZHC1011G10, mRNA sequence	0.00622705	3.28482
13011	AL587865	Unknown	0.00894595	3.26715
40030	CR385940	no hits	0.00182706	3.26125
12174	AB004801	Q910C5 : (Q910C5) Chick atrial myosin heavy chain	0.000234993	3.22751
7895	CR385681	no hits	7.93278e-06	3.21234
5223	AJ456133	Q8N4H1 (Q8N4H1) LOC283849 protein, partial (65%) [TC200389]	0.0098057	3.20599
6534	BX933616	XP_414552 : gi:50754943:ref:XP_414552.1: PREDICTED: similar to MGC69138 protein [Gallus gallus]	0.00654505	3.198
17725	BM427597	O75192 (O75192) Pex11p (Peroxisomal biogenesis factor 11A) (PEX11A protein), partial (47%) [TC206081]	0.00966952	3.1979
8072	BU271157.1	gi|25542107|gb|BU271157.1|BU271157 603815281F1 CSEQCHN52 Gallus gallus cDNA clone ChEST808a21 5 , mRNA sequence	0.00108589	3.19592
29151	BU283522	Q9UMW4 (Q9UMW4) Death effector domain-associated factor (RING1 and YY1 binding protein), partial (64%) [TC225175]	0.0003555	3.16959
13489	BU221042	Unknown	0.00294784	3.14781
27480	CR406029	Gallus gallus finished cDNA, clone ChEST633m2. [CR406029]	0.00630138	3.14232
22519	BU232877	Unknown	0.00808925	3.14032
25867	AJ453865	AJ453865 riken1 Gallus gallus cDNA clone 35n11r1, mRNA sequence [AJ453865]	0.00411779	3.11754
18875	DR424014.1	gi|68326030|gb|DR424014.1|DR424014 naw02c03.y1 Chicken eye (hatched). Unnormalized (naw) Gallus gallus cDNA clone naw02c03 5 , mRNA sequence	0.00767651	3.11578
16629	BG712074	XP_415299 : gi:50756741:ref:XP_415299.1: PREDICTED: similar to RIKEN cDNA 0610009J22 [Gallus gallus]	0.00611742	3.09254
40094	BX272470	BX272470 AGENAE Gallus gallus multi-tissues normalized and once-subtracted cDNA library (gcal) Gallus gallus cDNA clone gcal0005c.c.12 5prim, mRNA sequence [BX272470]	0.00296112	3.07466
19256	CR338774	Gallus gallus finished cDNA, clone ChEST1028p11. [CR338774]	0.00214993	3.07032
36275	D90266	P15505 : (P15505) Glycine dehydrogenase [decarboxylating], mitochondrial precursor (Glycine decarboxylase) (Glycine cleavage system P-protein)	4.40617e-05	3.06746
14212	CR385851	Gallus gallus finished cDNA, clone ChEST206e15. [CR385851]	0.00833857	3.05538
9477	CN210484.1	gi|53548040|gb|CN210484.1|CN210484 4116556 BARC_3GAL chicken mixed tissue Gallus gallus cDNA clone 3GAL_8E05 5 , mRNA sequence	0.000809473	3.04663
4649	BU393044	Q9H422 : gi:61213741:sp:Q9H422:HIPK3_HUMAN Homeodomain-interacting protein kinase 3 (Homolog of protein kinase YAK1) (Fas-interacting serine/threonine-protein kinase) (FIST) (Androgen receptor-interacting nuclear protein kinase) (ANPK)	0.00442689	3.04182
29959	BX934807	Gallus gallus finished cDNA, clone ChEST725p23. [BX934807]	0.00322951	3.03742
386	BU393364	no hits	0.000104847	3.02667
26461	BU371211	XP_419251 : gi:50761272:ref:XP_419251.1: PREDICTED: similar to kelch-like 12; kelch-like protein C3IP1 [Gallus gallus]	8.19896e-06	3.00866
15614	MI0001262	gga-let-7j	7.71633e-06	3.00398
25382	BM491924	pgp2n.pk007.n14 Normalized Chicken Pituitary [BM491924]	0.00235437	3.00301
42872	BQ038178	BQ038178	0.000858718	3.00175
44644	ENSGALT00000005692.2	no hits	0.00434783	2.99941
8519	BU331736	no hits	2.18929e-05	2.99904
29989	CD765271	Unknown	0.00244879	2.99833
11062	CR391255	Gallus gallus finished cDNA, clone ChEST207l22. [CR391255]	0.00549233	2.99173
4494	BX950576	XP_429861 : gi:50741029:ref:XP_429861.1: PREDICTED: hypothetical protein XP_429861 [Gallus gallus]	0.00329631	2.98777
19270	CR407578	XP_419991 : gi:50745117:ref:XP_419991.1: PREDICTED: similar to hypothetical protein FLJ22362 [Gallus gallus]	0.00528077	2.97452
30108	BI065314	XP_417265 : gi:50731422:ref:XP_417265.1: PREDICTED: similar to F-box-WD40 repeat protein 6 [Gallus gallus]	4.39307e-05	2.96057
42164	BU137105	ENSGALP00000011377 : ENSGALP00000011377 pep:novel chromosome:WASHUC1:17:7401994:7668675:1 gene:ENSGALG00000007038 transcript:ENSGALT00000011391	7.06946e-09	2.94688
15603	BU229248	Unknown	0.000951185	2.94536
36012	AJ851824	Gallus gallus mRNA for hypothetical protein, clone 39i8. [AJ851824]	0.000506778	2.92689
38775	BI065478	BI065478	6.28209e-05	2.90307
37102	BU300702	TPA1_RAT (Q6RI86) Transient receptor potential cation channel subfamily A member 1 (Ankyrin-like with transmembrane domains protein 1), partial (11%) [TC220436]	0.000246197	2.9024
28101	BM488567	Q6ZPH3 (Q6ZPH3) MKIAA1840 protein (Fragment), partial (5%) [TC221788]	0.000786434	2.90222
31263	BI066636	pgf1n.pk008.m18 normalized chicken fat cDNA library Gallus gallus cDNA clone pgf1n.pk008.m18 5' similar to dbj [BI066636]	0.00023301	2.89335
9742	BU286883	XP_418912 : gi:50733568:ref:XP_418912.1: PREDICTED: similar to Doublecortin domain-containing protein 2 (RU2S protein) [Gallus gallus]	0.00626601	2.89288
3657	BU457688	no hits	0.00890207	2.88646
44604	CR523499	XP_414073 : gi:50753627:ref:XP_414073.1: PREDICTED: similar to pregnancy-induced growth inhibitor [Gallus gallus]	0.00752242	2.88566
13436	BM426548.1	gi|18430967|gb|BM426548.1|BM426548 pgf2n.pk004.a18 Normalized Chicken Abdominal Fat Library (pgf2n) Gallus gallus cDNA clone pgf2n.pk004.a18 5 similar to gi|14770789 ref|XP_029438.1| KIAA0397 gene product [Homo sapiens], mRNA sequence	0.00949825	2.87881
4405	CR523033	no hits	0.003626	2.87119
6951	BU432416	Unknown	0.00257081	2.86577
5711	AB197938	Q9BH10 : gi:46397081:sp:Q9BH10:ZP2_BOVIN Zona pellucida sperm-binding protein 2 precursor (Zona pellucida glycoprotein ZP2) (Zona pellucida protein A) &gt;gnl:BL_ORD_ID:1310939 gi:27806777:ref:NP_776398.1: zona pellucida glycoprotein 2 (sperm receptor) [B	0.00395391	2.86028
35091	BX930181	Gallus gallus finished cDNA, clone ChEST593i6. [BX930181]	0.00728745	2.85613
37715	CR406018	XP_424267 : gi:50803203:ref:XP_424267.1: PREDICTED: similar to Steroidogenic acute regulatory protein related, partial [Gallus gallus]	0.000469515	2.8545
36865	BX270841	no hits	0.00276519	2.85202
23053	CR353833	Gallus gallus finished cDNA, clone ChEST212g9. [CR353833]	3.29134e-07	2.84832
19336	CR385896	ENSGALP00000018487 : ENSGALP00000018487 pep:novel chromosome:WASHUC1:7:23035805:23039540:1 gene:ENSGALG00000011343 transcript:ENSGALT00000018510	0.00823631	2.84794
22278	CO505717	no hits	0.00229358	2.84664
19196	BU466711	Unknown	0.000835316	2.84205
3807	BU412495	Q98850 (Q98850) Neuronal myosin light chain kinase 1, partial (30%) [TC194337]	0.00187689	2.84159
21962	AJ737683	AJ737683 riken1 Gallus gallus cDNA clone 14h4r4, mRNA sequence [AJ737683]	0.00363622	2.83292
14631	CB017923	no hits	4.46846e-07	2.82301
4085	CR338772	Gallus gallus finished cDNA, clone ChEST1028n11. [CR338772]	0.000415649	2.81811
8233	AJ720939	XP_416302 : gi:50728826:ref:XP_416302.1: PREDICTED: similar to Periodic tryptophan protein 1 homolog (Keratinocyte protein IEF SSP 9502) [Gallus gallus]	0.00566466	2.81799
39285	BU301780	GIM5_HUMAN (Q96F15) GTPase, IMAP family member 5 (Immunity-associated nucleotide 4-like 1 protein) (Immunity-associated protein 3) (IAN-5), partial (6%) [TC223981]	0.00115467	2.81795
4192	CO770318	testis_EST01415 Testis cDNA Library Gallus gallus cDNA 3', mRNA sequence [CO770318]	0.00783498	2.81615
38928	ENSGALT00000006774.2	no hits	0.000185544	2.80837
44233	BU118499	XP_420133 : gi:50745507:ref:XP_420133.1: PREDICTED: similar to FLJ31204 protein [Gallus gallus]	1.17275e-05	2.78681
14031	BU424464	Unknown	0.00587682	2.77957
27562	BM490399	pgp2n.pk003.e7 Normalized Chicken Pituitary [BM490399]	0.00537125	2.77848
12933	BU256643	XP_414724 : gi:50755383:ref:XP_414724.1: PREDICTED: similar to Eferin [Gallus gallus]	0.000216083	2.77788
38068	BU464763	Unknown	0.00381275	2.75878
705	BX933518	Gallus gallus finished cDNA, clone ChEST51c9. [BX933518]	0.00256899	2.75572
7596	AJ446425.1	gi|20213646|gb|AJ446425.1|AJ446425 AJ446425 riken1 Gallus gallus cDNA clone 13j2r1, mRNA sequence	0.000331876	2.75301
12368	BG710786	Q5XGU5 : (Q5XGU5) LOC495138 protein	0.00842567	2.74409
4130	CD738123	XP_415326 : gi:50756851:ref:XP_415326.1: PREDICTED: similar to carboxy-terminal kinesin 2, partial [Gallus gallus]	0.000107251	2.73787
961	AJ735520	Q96CK3 : (Q96CK3) CAD protein (Fragment)	0.000351145	2.72979
12867	BX260153	no hits	0.0053035	2.72699
9214	BU444208.1	gi|25933519|gb|BU444208.1|BU444208 603764724F1 CSEQRBN13 Gallus gallus cDNA clone ChEST688p5 5 , mRNA sequence	0.00481396	2.7162
3357	DR426031	Unknown	0.000714182	2.71463
26757	BU138200	Unknown	0.000696586	2.69479
36670	BU449129	Unknown	0.0031868	2.68959
20651	BU289539	no hits	0.000165582	2.68959
40618	BU205648	Unknown	0.000455687	2.68268
26506	BU248579	XP_416277 : gi:50728774:ref:XP_416277.1: PREDICTED: similar to caspase recruitment domain protein 10; CARD-containing MAGUK 3 protein; Bcl10 binding protein and activator of NFKB [Gallus gallus]	0.00802834	2.68056
7367	CR385685	P15265 : gi:28202255:sp:P15265:MCSP_MOUSE Sperm mitochondrial associated cysteine-rich protein &gt;gnl:BL_ORD_ID:150580 gi:58126430:gb:AAC08282.2: sperm mitochondria-associated cysteine-rich protein [Mus sp.] &gt;gnl:BL_ORD_ID:150580 gi:58041004:gb:AAA530	2.70594e-06	2.67775
28629	BU315628	Q8JFQ1 : (Q8JFQ1) LIM-only 4	5.05456e-05	2.66729
31504	CN229277.1	gi|46333021|gb|CN229277.1|CN229277 RJB069C05.ab1 RJtestis Gallus gallus cDNA 5 , mRNA sequence	0.000364213	2.66617
14741	AY531258	P98162 : gi:1710789:sp:P98162:RSVR_COTJA Subgroup A Rous sarcoma virus receptors PG800 and PG900 precursor (Low density lipoprotein receptor-related protein)	0.00166604	2.65942
38957	CD214800	XP_692344 : gi:68403747:ref:XP_692344.1: PREDICTED: similar to nuclear receptor binding protein [Danio rerio]	0.00670373	2.64448
6915	CR406260	XP_418753 : gi:50732766:ref:XP_418753.1: PREDICTED: similar to hypothetical protein [Gallus gallus]	0.000553767	2.64337
6834	CR389221	no hits	0.00225608	2.63442
19890	CR405744	XP_420051 : gi:50745274:ref:XP_420051.1: PREDICTED: similar to cysteine-rich venom protein [Gallus gallus]	0.00197732	2.63399
27070	CR389812	no hits	0.00596872	2.62423
25992	CO771768	XP_424921 : gi:50762039:ref:XP_424921.1: PREDICTED: similar to gamma filamin protein [Gallus gallus]	0.0053331	2.62095
18738	AJ584653	Q6KDZ1 : (Q6KDZ1) Basement membrane-specific heparan sulfate proteoglycan core protein precursor	8.69897e-06	2.61533
15082	BM439883	ENSGALP00000011301 : ENSGALP00000011301 pep:novel chromosome:WASHUC1:20:10087677:10106840:1 gene:ENSGALG00000006984 transcript:ENSGALT00000011315	0.001271	2.61347
17746	AB011020	O57400 : (O57400) Peptidylarginine deiminase	0.000166868	2.60593
12410	CN230716	XP_424955 : gi:50762158:ref:XP_424955.1: PREDICTED: similar to gamma filamin protein [Gallus gallus]	6.77008e-06	2.60284
8092	CR391347	Gallus gallus finished cDNA, clone ChEST676p11. [CR391347]	0.000915564	2.59453
35578	BU209882	Unknown	0.00874011	2.59416
33400	BU436109.1	gi|25925420|gb|BU436109.1|BU436109 603258231F1 CSEQRBN10 Gallus gallus cDNA clone ChEST240n8 5 , mRNA sequence	0.00718685	2.57685
41104	BU122040	ENSGALP00000017027 : ENSGALP00000017027 pep:novel chromosome:WASHUC1:8:22115945:22136945:1 gene:ENSGALG00000010469 transcript:ENSGALT00000017046	0.00826746	2.57513
20388	BX930157	Gallus gallus finished cDNA, clone ChEST587e2. [BX930157]	0.00165951	2.56426
4610	BU303226	no hits	3.44165e-05	2.5568
8941	CD738021	no hits	0.00297052	2.55636
30770	CR390258	ENSGALP00000018901 : ENSGALP00000018901 pep:novel chromosome:WASHUC1:7:25929147:25929878:1 gene:ENSGALG00000011591 transcript:ENSGALT00000018924	0.000313753	2.55602
10312	DT655605.1	gi|74247683|gb|DT655605.1|DT655605 pgr1n.UA001.1105 Normalized chicken reproductive tract (pgr1n) Gallus gallus cDNA clone UAGgRT35_F04_F4_12 5 , mRNA sequence	0.00707402	2.55014
20166	BU344412.1	gi|25852413|gb|BU344412.1|BU344412 603523809F1 CSEQCHN68 Gallus gallus cDNA clone ChEST467a4 5 , mRNA sequence	0.00138049	2.54942
39872	CD738123	XP_415326 : gi:50756851:ref:XP_415326.1: PREDICTED: similar to carboxy-terminal kinesin 2, partial [Gallus gallus]	0.00709092	2.54209
19141	CR387771	Q7YQL6 : (Q7YQL6) Oligophrenin 1	0.00800546	2.5389
21047	XM_420245	Unknown	0.000115742	2.5359
37119	BM440515	pgr1n.pk003.f21 Normalized Chicken Reproductive Tract cDNA Library (pgr1n) Gallus gallus cDNA clone pgr1n.pk003.f21 5' similar to gi [BM440515]	0.00124298	2.53004
2846	BX931174	Q9Y600 : (Q9Y600) Cysteine sulfinic acid decarboxylase (Sulfinoalanine decarboxylase) (Cysteine-sulfinate decarboxylase)	0.00552952	2.52904
41604	BU350413	SEB_HUMAN (Q9Y6X0) SET-binding protein (SEB), partial (25%) [TC197852]	8.4524e-05	2.52324
22229	BG710503	XP_416236 : gi:50728686:ref:XP_416236.1: PREDICTED: similar to dJ756G23.1 (novel Leucine Rich Protein) [Gallus gallus]	2.3589e-05	2.51879
13467	BU268153	Unknown	0.0055449	2.50867
9249	BU211393	ENSGALP00000011021 : ENSGALP00000011021 pep:novel chromosome:WASHUC1:10:14518521:14520290:1 gene:ENSGALG00000006826 transcript:ENSGALT00000011035	0.00905617	2.50617
18256	U55189	Gallus gallus fibroblast growth factor 8 (FGF-8) mRNA, complete cds. [U55189]	0.00317749	2.50183
3574	XM_415326.2	gi|118098952|ref|XM_415326.2| PREDICTED: Gallus gallus hypothetical LOC417037 (LOC417037), partial mRNA	0.000282991	2.49365
32241	BU420816	Q789D2 (Q789D2) Reverse transcriptase (Fragment), partial (13%) [TC198988]	0.00545978	2.49075
38479	BM425765	no hits	0.00134041	2.49069
33090	BU456395	no hits	0.00898725	2.49052
11100	CR385769	Gallus gallus finished cDNA, clone ChEST695b23. [CR385769]	0.00158945	2.48226
18204	XM_420678	Unknown	0.00409731	2.47907
14642	BX276703	BX276703 AGENAE Gallus gallus multi-tissues normalized library (gcag) Gallus gallus cDNA clone gcag0008c.m.06 5prim, mRNA sequence [BX276703]	0.00732028	2.46973
36038	CD733827	XP_413816 : gi:50752976:ref:XP_413816.1: PREDICTED: similar to Hypothetical protein KIAA0256, partial [Gallus gallus]	0.00104703	2.4538
41388	CO762861	brain_EST06053 Brain cDNA Library Gallus gallus cDNA 3', mRNA sequence [CO762861]	0.000197453	2.44902
399	CR385250	Gallus gallus finished cDNA, clone ChEST551n14. [CR385250]	0.00013161	2.44872
2551	BX930017	XP_418167 : gi:50760865:ref:XP_418167.1: PREDICTED: similar to Keratin 23, isoform a [Gallus gallus]	0.00833799	2.44018
41378	AJ719797	XP_213395 : gi:62656800:ref:XP_213395.3: PREDICTED: similar to RIKEN cDNA 3100002B05 [Rattus norvegicus]	0.000845771	2.43377
40821	CR390479	Gallus gallus finished cDNA, clone ChEST442p9. [CR390479]	0.000245822	2.43367
33161	CR390210	no hits	0.00293085	2.42612
14347	CR390766	Q7WP67 : (Q7WP67) Hypothetical protein	0.00610575	2.41987
41667	BX935469	XP_420007 : gi:50745174:ref:XP_420007.1: PREDICTED: similar to L-gulono-gamma-lactone oxidase precursor [Gallus gallus]	0.00572673	2.41338
15318	BX935189	Q9UHP9 : (Q9UHP9) Small muscular protein (Stretch responsive skeletal muscle protein)	0.00652233	2.40827
25684	BU298586.1	gi|25748222|gb|BU298586.1|BU298586 603734344F1 CSEQCHN56 Gallus gallus cDNA clone ChEST621h11 5 , mRNA sequence	0.0020415	2.40688
17985	X60191	P33094 : (P33094) Somatostatin precursor [Contains: Somatostatin-28; Somatostatin-14]	0.00221316	2.40313
19889	BU325524	XP_422848 : gi:50752594:ref:XP_422848.1: PREDICTED: similar to transmembrane 4 superfamily member 1; membrane component, chromosome 3, surface marker 1; tumor-associated antigen L6 [Gallus gallus]	0.00590817	2.39103
8066	BX934617	Q5F326 : (Q5F326) Hypothetical protein	0.000336931	2.37947
1778	BU358355	XP_422530 : gi:50751730:ref:XP_422530.1: PREDICTED: similar to hypothetical protein [Gallus gallus]	0.00126629	2.37685
33107	AB186361	Q6AW68 : (Q6AW68) Regucalcin gene promotor region related protein	1.44979e-05	2.37514
23578	AB175677	Gallus gallus CasR mRNA for calcium-sensing receptor, partial cds. [AB175677]	0.00380732	2.37055
38747	CV037328	Unknown	0.000499348	2.36963
18851	CR389479	Gallus gallus finished cDNA, clone ChEST981c4. [CR389479]	0.000385394	2.36876
13277	BU222788	no hits	6.62997e-05	2.35875
23793	CN209844	DX54_MOUSE (Q8K4L0) DEAD-box protein 54 , partial (32%) [TC203610]	0.00288504	2.35336
8855	CN235490	XP_420208 : gi:50745706:ref:XP_420208.1: PREDICTED: similar to osteoblast differentiation promoting factor [Gallus gallus]	5.05155e-06	2.34783
41152	BX271894	BX271894 AGENAE Gallus gallus multi-tissues normalized and once-subtracted cDNA library (gcal) Gallus gallus cDNA clone gcal0002c.d.18 3prim, mRNA sequence [BX271894]	0.00771303	2.34308
39797	BI389786	Unknown	0.00869621	2.33986
30681	AJ720127	Q5ZKF7 : (Q5ZKF7) Hypothetical protein	0.00322582	2.33784
3257	BX266825	Q5TAB6 (Q5TAB6) OTTHUMP00000016801, partial (73%) [TC223453]	0.00695956	2.3357
36329	BX930578	XP_425603 : gi:50730747:ref:XP_425603.1: PREDICTED: similar to ORF2 [Gallus gallus]	0.00545595	2.3353
14604	BM488058	Q8IWG5 (Q8IWG5) MASK protein, partial (24%) [TC198918]	0.0017465	2.30398
14459	BU255996	Unknown	0.00120967	2.30362
15067	BM491537	pgp2n.pk006.l12 Normalized Chicken Pituitary [BM491537]	0.000156646	2.29881
43785	BU304413	ENSGALP00000001197 : ENSGALP00000001197 pep:novel chromosome:WASHUC1:27:1554793:1557971:-1 gene:ENSGALG00000000824 transcript:ENSGALT00000001199	0.00741588	2.29842
10271	X73972	Q90966 : (Q90966) Retinoic acid receptor alpha (RAR-alpha)	9.00541e-08	2.29838
29563	BU376228	XP_420595 : gi:50746655:ref:XP_420595.1: PREDICTED: similar to Serine/threonine protein phosphatase with EF-hands-2 (PPEF-2) [Gallus gallus]	0.00141318	2.29488
26095	Y11110	O42411 : gi:6225567:sp:O42411:IOD1_CHICK Type I iodothyronine deiodinase (Type-I 5&apos;deiodinase) (DIOI) (Type 1 DI) (5DI)	0.00877313	2.29398
21726	CV039186	Q93DC5 (Q93DC5) RscR, partial (5%) [TC223090]	0.000931451	2.28828
24333	BU296570	Unknown	0.00830668	2.28347
44853	AB100033	Q9UJX9 : (Q9UJX9) E2IG4	0.000406812	2.2775
40040	BX929741	XP_424609 : gi:50808535:ref:XP_424609.1: PREDICTED: similar to hypothetical protein FLJ38819 [Gallus gallus]	0.00399789	2.26879
2269	BX930709	Gallus gallus finished cDNA, clone ChEST964e13. [BX930709]	0.000753114	2.26384
21162	BU449496	XP_425014 : gi:50762329:ref:XP_425014.1: PREDICTED: similar to hypothetical protein FLJ13231 [Gallus gallus]	0.00381002	2.26258
25449	CD736816	Unknown	0.00693945	2.25929
38032	BU214418	Unknown	0.00869497	2.25514
17651	BU138935	BU138935	0.00462171	2.24129
21734	BU444761	Unknown	0.00475105	2.22524
15708	BX935254	Gallus gallus finished cDNA, clone ChEST955n20. [BX935254]	0.0085713	2.22447
32564	BX929787	Gallus gallus finished cDNA, clone ChEST550o16. [BX929787]	0.00155424	2.21637
3839	AF348088	Q98SN3 : (Q98SN3) Aryl hydrocarbon receptor nuclear translocator	0.000403978	2.21605
10725	BX269027	no hits	0.00180864	2.21159
17534	ENSGALT00000000059.2	no hits	0.00602666	2.20934
38270	BU367251	no hits	0.00657834	2.20797
38208	BU138015	no hits	0.0071643	2.20296
10299	BX950809	Gallus gallus finished cDNA, clone ChEST778l8. [BX950809]	0.00566752	2.20275
16962	CR387760	Q5ZL64 : (Q5ZL64) Hypothetical protein	0.000924331	2.19953
10548	CR354364	Gallus gallus finished cDNA, clone ChEST530p1. [CR354364]	0.00330658	2.18108
45129	CR406823	no hits	0.0001335	2.17967
23316	BU458421	no hits	0.00235516	2.17944
10789	BU288006	ENSGALP00000022653 : ENSGALP00000022653 pep:novel chromosome:WASHUC1:Un:145167791:145172657:1 gene:ENSGALG00000014008 transcript:ENSGALT00000022693	0.000118088	2.17698
7059	BU320580	Q801T1 (Q801T1) Hyal2-prov protein, partial (14%) [TC206401]	0.00284269	2.17438
15060	CR389361	no hits	0.00974011	2.17431
27222	AL588738	XP_691923 : gi:68391470:ref:XP_691923.1: PREDICTED: similar to Family with sequence similarity 63, member A [Danio rerio]	4.91742e-05	2.16691
36310	BU477988	no hits	0.00996425	2.15923
2256	U38622	Gallus gallus type I TGF B receptor mRNA, complete cds. [U38622]	0.00332674	2.15731
39032	X59284	P28686 : (P28686) NOV protein precursor (Nephroblastoma overexpressed gene protein)	0.00242365	2.14862
397	U37272	P79770 : (P79770) Winged helix protein CWH-1	0.00126623	2.14427
22686	BU451116	no hits	0.00799371	2.14242
38737	CN231814	O43741 : (O43741) 5&apos;-AMP-activated protein kinase, beta-2 subunit (AMPK beta-2 chain)	0.000256242	2.13622
44588	CR353276	no hits	0.00421359	2.13595
31585	CD737986	4023462 1GAL - Chicken Intestinal Lymphocyte Gallus gallus cDNA clone 1GAL_55C17 5', mRNA sequence [CD737986]	0.00668072	2.1341
4747	CN229813	XP_414699 : gi:50755328:ref:XP_414699.1: PREDICTED: similar to RIKEN cDNA 4933439B08 [Gallus gallus]	0.00860912	2.13064
844	BU366391	Unknown	0.00396064	2.12551
27587	BX950503	Gallus gallus finished cDNA, clone ChEST539j2. [BX950503]	0.00341436	2.1202
26249	BX931674	Gallus gallus finished cDNA, clone ChEST744c3. [BX931674]	0.000842945	2.12008
21718	CR524028	XP_355372 : gi:51706274:ref:XP_355372.2: PREDICTED: similar to zinc finger protein 408 [Mus musculus]	0.0046136	2.11362
28377	CR386087	no hits	0.00865699	2.10641
39840	CD734834	XP_422224 : gi:50750998:ref:XP_422224.1: PREDICTED: similar to regenerating islet-derived family, member 4; regenerating gene type IV; gastrointestinal secretory protein [Gallus gallus]	0.00967369	2.1023
12497	CD218652	Q5VZX7 (Q5VZX7) OTTHUMP00000044878 (OTTHUMP00000021058), partial (39%) [TC192046]	0.00998456	2.10172
1989	BU223535	no hits	0.00759324	2.08861
44870	BU306338	Unknown	0.00499797	2.08623
6524	BX935941	Gallus gallus finished cDNA, clone ChEST432a20. [BX935941]	0.00204494	2.08375
31757	BX277823	XP_702694 : gi:68398800:ref:XP_702694.1: PREDICTED: hypothetical protein XP_697602 [Danio rerio]	0.000475227	2.07427
13145	BU397081	no hits	0.00394181	2.06961
27343	BX933408	XP_416038 : gi:50728218:ref:XP_416038.1: PREDICTED: similar to hypothetical protein DKFZp434G1415 [Gallus gallus]	0.00285025	2.06892
29703	CO769421	testis_EST00518 Testis cDNA Library Gallus gallus cDNA 3', mRNA sequence [CO769421]	0.00118216	2.06862
37696	AY057941	Q90WT9 : (Q90WT9) TNF-related apoptosis inducing ligand-like protein	0.00496642	2.06655
31037	BU463938	no hits	0.000345973	2.05921
29364	CR352581	ENSGALP00000000702 : ENSGALP00000000702 pep:novel chromosome:WASHUC1:21:158025:161059:1 gene:ENSGALG00000000514 transcript:ENSGALT00000000703	0.000613212	2.05586
21093	DR432120	Q6ZQE0 (Q6ZQE0) MKIAA0303 protein (Fragment), partial (9%) [TC216351]	0.00599861	2.0548
33700	BX930471	Gallus gallus finished cDNA, clone ChEST628d3. [BX930471]	1.15454e-05	2.03973
40291	CV862782	gonad_EST10258 Embryonic gonad cDNA Library Gallus gallus cDNA 5', mRNA sequence [CV862782]	0.0024155	2.0246
25183	CD527080	XP_415819 : gi:50758226:ref:XP_415819.1: PREDICTED: similar to KIAA0100 protein [Gallus gallus]	0.00186157	2.02078
17662	BU252588	Q6ZWS8 : (Q6ZWS8) Speckle-type POZ protein (PDX-1 C-terminal interacting factor 1) (PCIF1)	0.00188807	2.01185
14535	BU433596	no hits	0.00723863	2.0117
7070	BU224231	Unknown	0.00942718	2.00414
11598	BX259059	BX259059 AGENAE Gallus gallus multi-tissues normalized library (gcag) Gallus gallus cDNA clone gcag0003c.i.08 3prim, mRNA sequence [BX259059]	0.00180861	2.00287
12128	CR407114	no hits	0.00314776	2.00161
25159	DR412709	1MT5_A Chain A, Crystal Structure Of Fatty Acid Amide Hydrolase. {Rattus norvegicus;} , partial (23%) [TC209787]	0.00251542	2.00128
37031	BU420816	Q789D2 (Q789D2) Reverse transcriptase (Fragment), partial (13%) [TC198988]	0.000350512	2.0001
42460	BU321190	Q5VTB1 (Q5VTB1) UDP-N-acteylglucosamine pyrophosphorylase 1, partial (68%) [TC187554]	0.000116717	1.99993
11601	CR385139	Gallus gallus finished cDNA, clone ChEST407d5. [CR385139]	0.00496293	1.99867
36319	CR390792	XP_421726 : gi:50749717:ref:XP_421726.1: PREDICTED: similar to Semaphorin 4G precursor [Gallus gallus]	0.00363698	1.99859
10830	BX930625	XP_423763 : gi:50795295:ref:XP_423763.1: PREDICTED: similar to endothelial differentiation, lysophosphatidic acid G-protein-coupled receptor 4 [Gallus gallus]	0.00956406	1.99763
20373	ENSGALT00000026717.2	no hits	0.00373503	1.9922
38744	DN854916	no hits	0.00107008	1.97073
16581	CO422138	XP_424268 : gi:50803205:ref:XP_424268.1: PREDICTED: similar to dopamine- and cAMP-regulated neuronal phosphoprotein DARPP-32 - bovine [Gallus gallus]	0.000502035	1.97023
22058	CD727478	Unknown	0.00468019	1.96012
24328	BU302510	MEPB_HUMAN Meprin A beta-subunit precursor (Endopeptidase-2) (N-benzoyl-L-tyrosyl-P-amino-benzoic acid hydrolase beta subunit) (PABApeptide hydrolase) (PPH beta). {Homo sapiens;} , partial (27%) [TC222951]	0.000122553	1.9551
33698	AJ729851	AF266505 pseudouridine synthase 3 {Mus musculus;} , partial (16%) [TC190131]	0.00181326	1.95239
28903	AJ719470	Q8QGH2 : (Q8QGH2) Sentrin (Hypothetical protein)	0.000536378	1.94914
30510	BU332013.1	gi|25840014|gb|BU332013.1|BU332013 603498653F1 CSEQCHN65 Gallus gallus cDNA clone ChEST412i14 5 , mRNA sequence	0.00685367	1.9467
41341	M64402	Chicken glycine decarboxylase mRNA, complete cds. [M64402]	0.00556271	1.94404
15624	ENSGALT00000019239.2	no hits	0.00782753	1.93975
30010	CF250258	XP_420563 : gi:50746581:ref:XP_420563.1: PREDICTED: similar to onzin [Gallus gallus]	0.00232088	1.9384
36023	M27666	ENSGALP00000000078 : ENSGALP00000000078 pep:known chromosome:WASHUC1:16:5599:10963:1 gene:ENSGALG00000000064 transcript:ENSGALT00000000079	0.000272045	1.92731
14252	BX931179	Gallus gallus finished cDNA, clone ChEST585d15. [BX931179]	0.00677302	1.92432
19282	CR352707	XP_415261 : gi:50756657:ref:XP_415261.1: PREDICTED: similar to SPPL3 protein; presenilin-like protein 4; intramembrane protease [Gallus gallus]	2.25761e-05	1.91843
19585	CR390852	XP_416305 : gi:50728832:ref:XP_416305.1: PREDICTED: similar to brain synembryn [Gallus gallus]	0.00942535	1.91796
38169	CR388720	Gallus gallus finished cDNA, clone ChEST574a9. [CR388720]	0.00124563	1.91372
39237	M69243	Chicken tyrosine kinase (CTK-1) mRNA, partial cds. [M69243]	0.00253509	1.91178
33155	BU427157	ARHC_HUMAN (Q9NZN5) Rho guanine nucleotide exchange factor 12 (Leukemia-associated RhoGEF), partial (31%) [TC189692]	0.000360844	1.91105
441	BU456181	Unknown	6.12976e-05	1.90647
7356	BU362834	no hits	0.000123714	1.9059
20412	CR407414	Gallus gallus finished cDNA, clone ChEST266e21. [CR407414]	0.00795991	1.89375
43303	CN231114	Unknown	0.00465943	1.88297
6019	BU434950	no hits	4.83556e-06	1.87953
36392	CN237317.1	gi|46341061|gb|CN237317.1|CN237317 WLB117H09.ab1 WLtestis Gallus gallus cDNA 5 , mRNA sequence	0.00414688	1.87706
15523	CR406505	XP_424666 : gi:50810382:ref:XP_424666.1: PREDICTED: similar to CGI-69 protein, partial [Gallus gallus]	0.000239781	1.87661
12930	BU123139	no hits	0.00623238	1.86737
29186	AM065995	Q9NWQ7 : (Q9NWQ7) Hypothetical protein FLJ20674	0.00289862	1.86369
34898	AB109024	Gallus gallus CREG mRNA for complement regulatory GPI-anchor protein, complete cds. [AB109024]	2.60244e-05	1.85689
4142	BX262313	BX262313 AGENAE Gallus gallus multi-tissues normalized library (gcag) Gallus gallus cDNA clone gcag0014c.n.12 5prim, mRNA sequence [BX262313]	0.00536945	1.84405
24392	AF120210	Q9W6F1 : (Q9W6F1) Myeloid cell leukemia protein MCL-1 (Fragment)	0.00726085	1.83613
30760	BX935342	Q6PSS9 : (Q6PSS9) Epiregulin	0.00114901	1.8322
32018	BI393133	Unknown	0.00340785	1.8234
29958	CV859847	gonad_EST07323 Embryonic gonad cDNA Library Gallus gallus cDNA 5', mRNA sequence [CV859847]	0.00432959	1.81036
12729	CN229082	RJB066F06.ab1 RJtestis Gallus gallus cDNA 5', mRNA sequence [CN229082]	0.00924475	1.8067
23561	CR390686	ENSGALP00000022895 : ENSGALP00000022895 pep:novel chromosome:WASHUC1:Un:150985493:150986446:1 gene:ENSGALG00000014181 transcript:ENSGALT00000022937	1.41864e-06	1.79949
8074	AF461038	Gallus gallus paired-type homeobox Atx mRNA, partial cds. [AF461038]	1.44968e-05	1.79824
25421	CR522908	Gallus gallus finished cDNA, clone ChEST314k8. [CR522908]	1.25149e-05	1.79772
20658	CR406439	no hits	0.00753716	1.79716
14537	BU288813.1	gi|25738269|gb|BU288813.1|BU288813 603605115F1 CSEQCHN55 Gallus gallus cDNA clone ChEST586m3 5 , mRNA sequence	0.00567177	1.79414
10218	AF051336	Q90330 : (Q90330) Fibroblast growth factor receptor precursor	0.00233417	1.79174
21727	CF254807	Unknown	0.0014295	1.79062
16226	CD729447	Unknown	0.00671274	1.78607
41416	BU222091	no hits	0.00654944	1.78449
28280	BU222414	no hits	0.00537302	1.7809
18163	BU468603	Q8R430 (Q8R430) Pregnancy-induced growth inhibitor OKL38 (OKL38-2.3) (OKL38-2.3A), partial (25%) [TC192031]	0.00569929	1.77604
17392	CR405854	no hits	0.00912038	1.77219
43323	MI0005000	gga-mir-757-2	0.00189418	1.77147
40853	AI980499	XP_423391 : gi:50782493:ref:XP_423391.1: PREDICTED: similar to SET domain ERG-associated histone methyltransferase [Gallus gallus]	0.000419414	1.76663
18411	BU389947	Unknown	0.00354185	1.766
32078	BU352381	no hits	0.00579315	1.75656
2000	CR389014	no hits	0.00675654	1.75523
28099	CR524198	no hits	0.00760792	1.75506
12645	BX933022	Gallus gallus finished cDNA, clone ChEST34l5. [BX933022]	0.00927562	1.75506
14756	BI390198	XP_423692 : gi:50794466:ref:XP_423692.1: PREDICTED: similar to neuronal RhoA GEF protein, partial [Gallus gallus]	0.00959256	1.7519
7234	CR387051	Gallus gallus finished cDNA, clone ChEST812l9. [CR387051]	0.000991148	1.75019
16688	BQ038632	no hits	0.00576992	1.74987
40081	CR391197	Q7QKK2 : (Q7QKK2) ENSANGP00000012953 (Fragment)	0.00165707	1.74477
32578	CF256386	no hits	0.00437959	1.74443
17913	BU131321	XP_424579 : gi:50807944:ref:XP_424579.1: PREDICTED: similar to Hypothetical protein FLJ12875, partial [Gallus gallus]	0.000576113	1.74384
28385	CN225142	WLA067F07.ab1 WLbrain Gallus gallus cDNA 5', mRNA sequence [CN225142]	0.00142744	1.73975
16036	CR354283	Gallus gallus finished cDNA, clone ChEST304a24. [CR354283]	0.000244964	1.73754
7292	CR407375	XP_420007 : gi:50745174:ref:XP_420007.1: PREDICTED: similar to L-gulono-gamma-lactone oxidase precursor [Gallus gallus]	0.00109523	1.73056
34887	BU259864	XP_695514 : gi:68438301:ref:XP_695514.1: PREDICTED: similar to extracellular matrix protein F22 [Danio rerio]	4.78893e-05	1.73037
19691	CR388779	no hits	0.00749032	1.72461
20657	CN229217	no hits	0.000531325	1.71977
14273	AF421546	Q8UWJ8 : (Q8UWJ8) CDH1-A	0.000918234	1.71808
29424	CR405964	no hits	0.00534229	1.71783
38707	BX934624	XP_415680 : gi:50757857:ref:XP_415680.1: PREDICTED: similar to Voltage-dependent calcium channel gamma-1 subunit (Dihydropyridine-sensitive L-type, skeletal muscle calcium channel gamma subunit) [Gallus gallus]	0.000181348	1.71404
7039	BU315004	Q92791 : (Q92791) Nucleolar autoantigen No55	0.00610037	1.71382
22165	BX929539	Q4S6D6 : (Q4S6D6) Chromosome 9 SCAF14729, whole genome shotgun sequence. (Fragment)	0.00407427	1.71261
43254	AM085507	Q5RCS0 : (Q5RCS0) Autophagy protein 9-like 1 (APG9-like 1)	0.00664467	1.70442
5723	BU114467	no hits	0.00629262	1.69592
40613	CO771343	ENSGALP00000024273 : ENSGALP00000024273 pep:novel chromosome:WASHUC1:2:102484053:102485743:1 gene:ENSGALG00000015076 transcript:ENSGALT00000024319	0.0092213	1.69343
16278	BU463425	XP_414009 : gi:50753492:ref:XP_414009.1: PREDICTED: similar to RIKEN cDNA E130303B06 [Gallus gallus]	1.32796e-05	1.68914
21171	XM_427384.2	gi|118098902|ref|XM_427384.2| PREDICTED: Gallus gallus similar to Cytochrome P450 21 (Cytochrome P450 XXI) (Steroid 21-hydroxylase) (21-OHase) (P450-C21) (P-450c21) (LOC429828), mRNA	0.000200475	1.67892
33613	CR386347	no hits	0.00443527	1.65449
31308	BU253517	Q16222 : (Q16222) UDP-N-acetylhexosamine pyrophosphorylase (Antigen X) (AGX) (Sperm-associated antigen 2) [Includes: UDP-N-acetylgalactosamine pyrophosphorylase (AGX-1); UDP-N-acetylglucosamine pyrophosphorylase (AGX-2)]	0.00403372	1.65221
16659	CK611751	Q6PCL2 (Q6PCL2) BC026370 protein (Fragment), partial (28%) [TC223797]	0.00990557	1.64765
29897	CR407239	XP_232107 : gi:62647663:ref:XP_232107.3: PREDICTED: similar to Lysyl oxidase-like 3 [Rattus norvegicus]	0.000595123	1.64115
13130	BU287075	no hits	0.0083791	1.62328
26197	BI394670	Q9Z1M4 : (Q9Z1M4) Ribosomal protein S6 kinase beta 2 (S6K-beta 2) (70 kDa ribosomal protein S6 kinase 2) (p70-S6KB) (p70 ribosomal S6 kinase beta) (p70 S6Kbeta) (S6K2)	5.46938e-08	1.61693
26253	BU346471	Unknown	0.00881916	1.61411
19832	CR523803	XP_425610 : gi:50730763:ref:XP_425610.1: PREDICTED: similar to predicted CDS, RNA-directed DNA polymerase family member (1J119) [Gallus gallus]	0.00545253	1.60952
2022	BU120198	ENSGALP00000020042 : ENSGALP00000020042 pep:novel chromosome:WASHUC1:1:47683089:47701107:1 gene:ENSGALG00000012281 transcript:ENSGALT00000020069	0.00527919	1.60379
9197	Y08741	O12940 : (O12940) Target of Myb protein 1 (Tom-1 protein)	0.00601303	1.5907
12593	BU265405	Unknown	0.0018014	1.58721
10544	BU234417	ENSMUSP00000052492 : ENSMUSP00000052492 pep:known chromosome:NCBIM34:8:121863570:121879792:-1 gene:ENSMUSG00000014444 transcript:ENSMUST00000059683	0.000318124	1.58583
18814	AJ720340	Q4Q2R1 : (Q4Q2R1) Ubiquitin related modifier (Urm1)-like protein	0.00780749	1.58471
2264	BU385348	ENSGALP00000012585 : ENSGALP00000012585 pep:novel chromosome:WASHUC1:9:14771686:14916221:1 gene:ENSGALG00000007767 transcript:ENSGALT00000012599	0.00515384	1.58321
1182	AJ392136	AJ392136 dkfz426 Gallus gallus cDNA clone 10f10r1, mRNA sequence [AJ392136]	9.92419e-05	1.57882
38673	BU249093	HSU89358 l(3)mbt protein homolog {Homo sapiens;} , partial (6%) [TC202198]	0.00580859	1.57634
9196	BU323523	Unknown	0.000940754	1.57397
42133	BU317250	XP_684250 : gi:68393699:ref:XP_684250.1: PREDICTED: similar to KIAA1913 [Danio rerio]	0.00375192	1.57322
36057	CR524242	no hits	0.00311185	1.57051
42442	BU256104	XP_414526 : gi:50754860:ref:XP_414526.1: PREDICTED: similar to hypothetical protein MGC3265 [Gallus gallus]	0.00961192	1.56444
16921	CR385236	no hits	0.000298485	1.55591
41124	BX929575	Q5K9K8 : (Q5K9K8) Hypothetical protein	0.00826801	1.55482
38484	BX935025	O70572 : (O70572) Sphingomyelin phosphodiesterase 2 (Neutral sphingomyelinase) (nSMase) (N-SMase) (Lyso-platelet activating factor-phospholipase C) (Lyso-PAF-PLC)	0.0089612	1.55333
34264	BU311604	Q8NDJ1 : (Q8NDJ1) Hypothetical protein DKFZp547O175 (Fragment)	0.00981162	1.55228
32630	UL32	UL32	0.00290253	1.55146
15355	CR354096	P59598 : gi:30172771:sp:P59598:ASXL1_MOUSE Putative Polycomb group protein ASXL1 (Additional sex combs-like protein 1)	0.00339241	1.54971
19498	AL587968	XP_416228 : gi:50728668:ref:XP_416228.1: PREDICTED: similar to Phosphomannomutase 1 (PMM 1) (PMMH-22) [Gallus gallus]	0.001588	1.53538
43510	BM490267	ENSGALP00000022290 : ENSGALP00000022290 pep:novel chromosome:WASHUC1:Un:138425242:138427798:-1 gene:ENSGALG00000013740 transcript:ENSGALT00000022330	0.00662069	1.53039
37940	DR416199	Q65WJ3 (Q65WJ3) AraC protein, partial (5%) [TC193159]	0.00293167	1.52233
14717	BG712154	XP_420139 : gi:50745521:ref:XP_420139.1: PREDICTED: similar to X-prolyl aminopeptidase 2, membrane-bound; X-prolyl aminopeptidase 2 (aminopeptidase P); aminoacylproline aminopeptidase; aminopeptidase P [Gallus gallus]	0.0077429	1.515
37392	CR385230	XP_420083 : gi:50745372:ref:XP_420083.1: PREDICTED: similar to chromosome 17 open reading frame 27 [Gallus gallus]	0.00502842	1.51176
31562	CR407062	Gallus gallus finished cDNA, clone ChEST395k20. [CR407062]	0.00870621	1.51157
15797	CN234046	XP_695446 : gi:68428470:ref:XP_695446.1: PREDICTED: similar to semaphorin 3B isoform 1 precursor [Danio rerio]	0.000648663	1.5065
8890	BX930205	XP_573885 : gi:62662456:ref:XP_573885.1: PREDICTED: splicing factor 4 (predicted) [Rattus norvegicus]	0.00362958	1.50424
19299	CR389901	no hits	0.00192994	1.50387
24384	BU449352	Unknown	0.0060186	1.50224
30477	BU303991	Unknown	0.000989037	1.49698
25713	BU127058	Q6Z707 (Q6Z707) Non-ribosomal peptide synthetase modules and related proteins-like, partial (3%) [TC206802]	5.20572e-06	1.49634
32627	BU386395	no hits	0.000229989	1.49562
34681	AJ720330	XP_709130 : gi:68371180:ref:XP_709130.1: PREDICTED: similar to CG3430-PA isoform 5 [Danio rerio]	0.00117042	1.48174
18970	AJ451549	Q5U3Y5 (Q5U3Y5) MGC105508 protein, partial (97%) [TC210094]	0.00218676	1.47665
41145	CD217952	Unknown	0.00224919	1.44399
35003	AJ851405	Q9Y3A3 : (Q9Y3A3) Preimplantation protein 3 (Mps one binder kinase activator-like 3) (Mob1 homolog 3) (Mob3) (Class II mMOB1) (2C4D)	0.00982486	1.44033
8863	XM_414258	Unknown	0.000151882	1.43218
10995	CR524384	Gallus gallus finished cDNA, clone ChEST243a14. [CR524384]	0.00384322	1.42499
8356	Y00625	P07090 : (P07090) Calretinin (CR)	0.00986375	1.40789
29360	CN222571	TM35_HUMAN (Q9UPQ4) Tripartite motif protein 35 (Hemopoeitic lineage switch protein 5), partial (7%) [TC191664]	0.000470184	1.39931
20923	CR387713	no hits	0.00887761	1.39792
15347	CR387073	no hits	0.0070561	1.38277
1228	CN220191	Unknown	0.00816441	1.378
14711	BU419266	Q9JMJ2 : (Q9JMJ2) F-box/WD-repeat protein 4 (F-box and WD-40 domain protein 4) (Hagoromo protein)	0.00661547	1.36479
22248	AF005069	ENSGALP00000015315 : ENSGALP00000015315 pep:novel chromosome:WASHUC1:Un:81254395:81254724:1 gene:ENSGALG00000009412 transcript:ENSGALT00000015331	0.00779836	1.36242
10009	BX932108	Q8MW53 : (Q8MW53) Precollagen-D	0.000815656	1.34405
29437	BX273661	Unknown	0.00736385	1.34031
26162	BU370045	XP_414072 : gi:50753625:ref:XP_414072.1: PREDICTED: similar to neuronal calcium binding protein 2 [Gallus gallus]	0.00106848	1.32995
18186	BU235212	Q6PGN7 (Q6PGN7) Dual specificity phosphatase-like 15, isoform a, partial (59%) [TC195540]	0.00747636	1.30081
23003	CR385600	no hits	0.000699334	1.26712
22265	BU281092	no hits	0.0074669	1.26708
34939	BX932055	XP_414992 : gi:50756045:ref:XP_414992.1: PREDICTED: similar to type VII collagen [Gallus gallus]	0.0081158	0.785548
39434	gga-mir-215	gga-mir-215	0.00470648	0.784946
11567	BU428133	O35540 (O35540) Hepatoma-derived growth factor, partial (54%) [TC215499]	0.000351275	0.784387
39432	gga-mir-33	gga-mir-33	0.00543182	0.783815
27121	gga-mir-181a	gga-mir-181a	0.00954419	0.781593
22792	BU468385	Q9ZCZ5 (Q9ZCZ5) HEMOLYSIN (TlyA), partial (5%) [TC205412]	0.00623297	0.777988
13841	gga-let-7k	gga-let-7k	0.00419679	0.777063
4471	gga-mir-142-3p	gga-mir-142-3p	0.00234891	0.769376
30151	CF257870	phan100_g04 PHA-activated splenocytes Gallus gallus cDNA, mRNA sequence [CF257870]	0.000844938	0.75891
25624	BU262708	ENSMUSP00000022358 : ENSMUSP00000022358 pep:known chromosome:NCBIM34:14:19068914:19084655:1 gene:ENSMUSG00000021819 transcript:ENSMUST00000022358	0.00825346	0.75683
16540	BU372964	no hits	0.00261735	0.754495
18688	BM489443	Q9H305 : (Q9H305) Transmembrane protein I1 (Hypothetical protein DKFZp761L0811) (C16orf5 protein)	0.00250654	0.753955
5529	MDV129	MDV129	0.00993277	0.753551
22156	CR386769	no hits	0.00854118	0.752774
40651	CO765853	spleen_EST01579 Spleen cDNA Library Gallus gallus cDNA 3', mRNA sequence [CO765853]	0.000488865	0.749913
32786	gga-mir-466	gga-mir-466	0.00605832	0.739593
12329	BU206907	no hits	0.00730711	0.732197
19751	BX934832	XP_414160 : gi:50753859:ref:XP_414160.1: PREDICTED: similar to Hypothetical protein MGC76223 [Gallus gallus]	0.00899234	0.730268
4099	BU448373	Unknown	0.000224237	0.728121
27476	BU309364	no hits	0.000100033	0.727836
14980	BU337305	no hits	0.00999229	0.727795
8617	BU323852	Unknown	0.00599084	0.725444
16297	BU319383	no hits	0.00969942	0.725156
38165	BU304278	CAP1_MOUSE (P40124) Adenylyl cyclase-associated protein 1 (CAP 1), partial (40%) [TC211705]	0.00808107	0.725079
14176	BU115144	Q6V5B3 (Q6V5B3) Nuclear division RFT1-like protein, partial (4%) [TC213355]	0.000208852	0.724389
14533	BU427448	XP_422045 : gi:50750549:ref:XP_422045.1: PREDICTED: similar to peptidyl-Lys metalloendopeptidase [Gallus gallus]	0.00568139	0.717878
14977	CR386679	no hits	0.00606735	0.71717
31762	CV860632	gonad_EST08108 Embryonic gonad cDNA Library Gallus gallus cDNA 5', mRNA sequence [CV860632]	0.000623071	0.715657
28281	BU123400	XP_425600 : gi:50730741:ref:XP_425600.1: PREDICTED: similar to reverse transcriptase like family member (3K694) [Gallus gallus]	0.00727524	0.710599
24019	CR385787	XP_422304 : gi:50751236:ref:XP_422304.1: PREDICTED: similar to optimedin form A [Gallus gallus]	0.0077897	0.709541
26682	M11314	P00940 : (P00940) Triosephosphate isomerase (TIM) (Triose-phosphate isomerase)	0.00829161	0.708975
14709	BU374599	XP_423275 : gi:50776838:ref:XP_423275.1: PREDICTED: similar to calcium/calmodulin-dependent protein kinase 1D [Gallus gallus]	0.00929413	0.708629
20843	CN225035	LOX5_RAT (P12527) Arachidonate 5-lipoxygenase (5-lipoxygenase) (5-LO) , partial (28%) [TC225467]	0.00360963	0.706791
2567	BU377224	XP_422860 : gi:50811624:ref:XP_422860.1: PREDICTED: similar to misato [Gallus gallus]	0.00766195	0.706441
16814	AJ719623	Q5ZLW1 : (Q5ZLW1) Hypothetical protein	0.00467575	0.704977
40249	BU396184	S6A3_BOVIN (P27922) Sodium-dependent dopamine transporter (DA transporter) (DAT), partial (3%) [TC203042]	0.00658282	0.703117
24553	DR411233	BT008408 At2g43680 {Arabidopsis thaliana;} , partial (3%) [TC210888]	0.000480372	0.700967
31743	BU303673	Q4XMB8 : (Q4XMB8) Hypothetical protein (Fragment)	0.00793732	0.700948
32268	BU436775	XP_421481 : gi:50748970:ref:XP_421481.1: PREDICTED: similar to KIAA1903 protein [Gallus gallus]	0.00344805	0.699273
19216	AB006785.1	gi|2351082|dbj|AB006785.1| Gallus gallus mRNA for BMP type II receptor, complete cds	0.00848848	0.695188
43344	AJ742606	AJ742606 riken1 Gallus gallus cDNA clone 1o10r2, mRNA sequence [AJ742606]	0.00742151	0.694965
13330	CR338844	Gallus gallus finished cDNA, clone ChEST208k24. [CR338844]	0.00418607	0.692947
5254	AJ309935.1	gi|15216159|emb|AJ309935.1| Gallus gallus mRNA for FAR-2 protein	0.00276977	0.691496
26193	CR389150	no hits	0.00188273	0.69142
29891	BX263191.4	gi|90209468|gb|BX263191.4|BX263191 BX263191 AGENAE Gallus gallus multi-tissues normalized and once-subtracted cDNA library (gcal) Gallus gallus cDNA clone gcal0014.l.09 5prim, mRNA sequence	0.000355573	0.690989
36280	BU110498	Q96QU8 (Q96QU8) Exportin 6, partial (56%) [TC189386]	0.00442285	0.689402
19289	CR523562	ENSGALP00000026150 : ENSGALP00000026150 pep:novel chromosome:WASHUC1:1:106066583:106094387:1 gene:ENSGALG00000016245 transcript:ENSGALT00000026198	0.009741	0.688259
38136	CO772390	testis_EST03487 Testis cDNA Library Gallus gallus cDNA 3', mRNA sequence [CO772390]	0.00240248	0.688197
10971	BX950310	Q9D3Q9 : (Q9D3Q9) Mus musculus 11 days pregnant adult female ovary and uterus cDNA, RIKEN full-length enriched library, clone:5033406B05 product:hypothetical protein, full insert sequence	0.00841618	0.687901
28297	BU204207	Unknown	0.00561106	0.686899
32014	BU133968	XP_417149 : gi:50731067:ref:XP_417149.1: PREDICTED: similar to M-phase phosphoprotein, mpp8 [Gallus gallus]	0.00319388	0.686596
9861	BU254216	XP_424618 : gi:50808834:ref:XP_424618.1: PREDICTED: similar to hypothetical protein KIAA0454 - human (fragment), partial [Gallus gallus]	0.00720238	0.68624
34909	AJ851660	Gallus gallus mRNA for hypothetical protein, clone 15k6. [AJ851660]	0.00777907	0.686205
6224	AJ720425	no hits	3.23963e-05	0.68452
22166	BU123699	Q6RI37 (Q6RI37) Bromodomain and WD repeat domain containing 3 variant BRWD3-I (Bromodomain and WD repeat domain containing 3 variant BRWD3-K) (Bromodomain and WD repeat domain containing 3 variant BRWD3-P) (Bromodomain and WD repeat domain containing 3	0.00869489	0.683608
12379	BU264871	no hits	0.00860908	0.680692
3296	BX932931	Q8TCA0 : (Q8TCA0) FLJ10751 protein, isoform 1 (Hypothetical protein FLJ37415) (LKKM2429) (Leucine rich repeat containing 20)	0.00741169	0.679294
30834	CN778883	Unknown	0.00757501	0.677286
5687	CR338756	Gallus gallus finished cDNA, clone ChEST546i7. [CR338756]	0.00487934	0.675624
22147	BU104181	LSS4_HUMAN (Q9HA82) LAG1 longevity assurance homolog 4, partial (33%) [TC193786]	0.00976659	0.672288
19739	AF069991	Q9PWE7 : (Q9PWE7) CLIM-2	0.00853453	0.672062
4874	CR524224	Gallus gallus finished cDNA, clone ChEST1009o21. [CR524224]	0.00429335	0.671905
41777	BQ037277	Unknown	0.00981062	0.67121
22693	CR391530	no hits	0.00341175	0.670806
19569	BU447332	Unknown	0.00238734	0.669508
28399	BU391636	no hits	0.00215838	0.668788
21374	AJ720687	XP_340971 : gi:62657658:ref:XP_340971.2: PREDICTED: similar to C21orf18 [Rattus norvegicus]	0.00408827	0.668668
25073	gga-mir-489	gga-mir-489	0.00333146	0.667271
25887	AJ720177	Q5ZKA7 : (Q5ZKA7) Hypothetical protein	0.00710264	0.666822
19865	BU112540	no hits	0.00839417	0.666361
15495	BX257115	Unknown	0.00822352	0.666342
5150	BU392218	no hits	0.0010668	0.666152
24023	BU337716	BU337716	0.00414009	0.665342
25337	CR523497	Gallus gallus finished cDNA, clone ChEST246i15. [CR523497]	0.00314628	0.664379
869	BU460275	no hits	0.00942995	0.663859
23215	DN850614	XP_419375 : gi:50740143:ref:XP_419375.1: PREDICTED: similar to THUMP domain containing 2; SAM-dependent methyltransferase; chromosome 2 open reading frame 8 [Gallus gallus]	0.00790774	0.662854
5907	BU448762	no hits	0.00125242	0.660974
19860	BU395109	no hits	0.00657346	0.660923
11797	BU433849	Q789D2 (Q789D2) Reverse transcriptase (Fragment), partial (5%) [TC219599]	0.00048834	0.659479
8359	BU312574	XP_413769 : gi:50752837:ref:XP_413769.1: PREDICTED: similar to M-phase phosphoprotein 10 [Gallus gallus]	0.00398409	0.659269
4234	CR386333	Gallus gallus finished cDNA, clone ChEST725p5. [CR386333]	0.00216037	0.659154
23264	BU106381	Q68F46 (Q68F46) MGC81740 protein, partial (54%) [TC200294]	6.32374e-05	0.658523
41852	BU365437	Unknown	0.00127375	0.658437
8615	AF009012	O42400 : (O42400) Axin (Axis inhibition protein)	0.000221404	0.656849
38199	CR352982	Gallus gallus finished cDNA, clone ChEST538k24. [CR352982]	0.00546653	0.655147
10463	DR430704	no hits	0.00727592	0.653627
16325	BU407065	Unknown	0.0018114	0.653007
12596	BU420201	Unknown	0.00521747	0.651347
15235	CV861144	gonad_EST08620 Embryonic gonad cDNA Library Gallus gallus cDNA 5', mRNA sequence [CV861144]	0.0072012	0.649906
1673	BX930095	Gallus gallus finished cDNA, clone ChEST587i9. [BX930095]	0.005174	0.649297
13379	CR353829	Gallus gallus finished cDNA, clone ChEST218a10. [CR353829]	0.00955292	0.64896
841	CR390443	no hits	0.00760098	0.648638
20803	U79755	1FOE : gi:13096554:pdb:1FOE:H Chain H, Crystal Structure Of Rac1 In Complex With The Guanine Nucleotide Exchange Region Of Tiam1 &gt;gnl:BL_ORD_ID:5628 gi:13096552:pdb:1FOE:F Chain F, Crystal Structure Of Rac1 In Complex With The Guanine Nucleotide Exchan	0.0099219	0.648487
6172	CR733311	no hits	0.00895451	0.64838
23798	AJ720639	Q5ZIZ5 : (Q5ZIZ5) Hypothetical protein	0.00297771	0.647588
30422	CR523539	no hits	0.000742879	0.646975
21905	BU239516	Q5TNE4 (Q5TNE4) ENSANGP00000027542 (Fragment), partial (5%) [TC202319]	0.00381798	0.646256
18151	AF034570	O42290 : (O42290) BZIP transcription factor L-Maf	0.00459397	0.64587
34	BU332099	Q9BRH0 (Q9BRH0) LOC284058 protein, partial (48%) [TC204790]	8.39858e-05	0.645528
16853	BX932566	Gallus gallus finished cDNA, clone ChEST635a2. [BX932566]	0.00212115	0.645368
12145	BX268752	S62933 receptor tyrosine kinase {Rattus sp.;} , partial (5%) [TC219530]	0.00233208	0.64493
4093	BX933168	XP_422896 : gi:50763342:ref:XP_422896.1: PREDICTED: similar to Hypothetical protein MGC66295 [Gallus gallus]	0.00729929	0.644012
14410	CR386844	no hits	0.00549889	0.643739
25129	CR386519	no hits	0.000250383	0.643294
22690	BU392097	no hits	0.00624104	0.641938
3562	BU476876	AF176700 F-box protein FBL5 {Homo sapiens;} , partial (4%) [TC210978]	0.00486632	0.641558
14181	BU479866	no hits	0.00945729	0.640402
23755	CR352555	Q80W89 : (Q80W89) NADH-ubiquinone oxidoreductase subunit B14.7 (Complex I-B14.7) (CI-B14.7)	0.000579759	0.639007
29905	DT657127	no hits	0.00528844	0.638981
7007	CR733428	Gallus gallus finished cDNA, clone ChEST50j17. [CR733428]	0.00109837	0.638114
14434	BU283004	no hits	0.000679881	0.637838
28265	CF258095	Q5IEZ5 : (Q5IEZ5) Chemokine-like ligand 1	0.00184779	0.637776
39965	BI066450	Q9EQT5 : (Q9EQT5) Tubulointerstitial nephritis antigen-like precursor (Glucocorticoid-inducible protein 5)	0.00211065	0.637557
17091	CR406068	XP_415203 : gi:50756539:ref:XP_415203.1: PREDICTED: similar to Phosphatidylinositol transfer protein beta isoform (PtdIns transfer protein beta) (PtdInsTP) (PI-TP-beta) [Gallus gallus]	0.00315354	0.636505
24285	AJ719269	Q5ZMW5 : (Q5ZMW5) Hypothetical protein	0.00706408	0.63609
11518	BX934078	no hits	0.00273938	0.636059
6159	BU315271	Q789D2 (Q789D2) Reverse transcriptase (Fragment), partial (29%) [TC186442]	0.00662234	0.635653
41651	BU270027	Unknown	4.64961e-05	0.635325
7764	CR391467	XP_425603 : gi:50730747:ref:XP_425603.1: PREDICTED: similar to ORF2 [Gallus gallus]	0.00681966	0.634111
18478	CA786178	Unknown	0.0044487	0.633888
14435	AF374463	Gallus gallus midline 1 mRNA, complete cds. [AF374463]	0.00466824	0.632231
20562	BU409113	no hits	0.00555768	0.632109
19201	BU319947	Unknown	0.00352848	0.631604
16041	BU381148	Unknown	0.00883056	0.630556
9736	BU342681	Unknown	0.00799291	0.630453
11787	CR388829	no hits	0.00126481	0.630411
38743	BU427302	Unknown	0.007937	0.630139
16123	BU243389	Unknown	0.00332211	0.629484
36871	BX932154	Gallus gallus finished cDNA, clone ChEST467h17. [BX932154]	0.00779235	0.627753
28939	BU203158	Unknown	0.00350609	0.627009
3775	BX935050	XP_215274 : gi:62642415:ref:XP_215274.3: PREDICTED: similar to CUE domain containing 2 [Rattus norvegicus]	0.00287519	0.626668
3783	AJ719459	Q5ZMC5 : (Q5ZMC5) Hypothetical protein	0.00860606	0.626221
6712	BX933740	Gallus gallus finished cDNA, clone ChEST997g18. [BX933740]	0.000826179	0.625687
11291	BX936246	Gallus gallus finished cDNA, clone ChEST959n2. [BX936246]	0.00318722	0.623947
19292	CN233022	Q6PIY4 (Q6PIY4) TIP120A protein (Fragment), partial (29%) [TC212303]	0.00846131	0.623848
35749	U00113	P06400 : (P06400) Retinoblastoma-associated protein (PP110) (P105-RB) (RB)	0.00648266	0.623712
36886	BU297960	Q94546 : (Q94546) Another transcription unit protein	0.00667445	0.623315
11533	BU236912	Unknown	0.0053031	0.622863
12034	BX932371	Gallus gallus finished cDNA, clone ChEST95i5. [BX932371]	0.00121374	0.622282
8295	AJ720638	Q5ZIZ6 : (Q5ZIZ6) Hypothetical protein	0.00303572	0.62099
5912	CR523180	XP_421945 : gi:50750292:ref:XP_421945.1: PREDICTED: similar to WD repeat domain 12 [Gallus gallus]	0.00966409	0.620886
15222	CR388646	Gallus gallus finished cDNA, clone ChEST845n11. [CR388646]	0.00332442	0.620782
19234	AB040438	Q9IB43 : (Q9IB43) Transcription factor Tcf4 (Fragment)	0.000853961	0.62002
25997	BU202274	Unknown	0.00603964	0.619749
42192	CF255540	no hits	0.00603834	0.617559
40571	CR389821	Gallus gallus finished cDNA, clone ChEST276d21. [CR389821]	0.00911238	0.617519
69	CF257799	pha015_e07 PHA-activated splenocytes Gallus gallus cDNA, mRNA sequence [CF257799]	0.000125255	0.617399
33842	BU472754	no hits	0.00901205	0.6171
19847	BU316069	Unknown	0.00321867	0.617022
20531	BX933340	Gallus gallus finished cDNA, clone ChEST196d24. [BX933340]	0.00714973	0.616618
616	CV859872	gonad_EST07348 Embryonic gonad cDNA Library Gallus gallus cDNA 5', mRNA sequence [CV859872]	0.00471208	0.616391
5394	BU413406	A38643 protein kinase cdc2/cdc28-like - human {Homo sapiens;} , partial (57%) [TC208311]	0.0068031	0.616228
4834	AJ719540	Q5ZM44 : (Q5ZM44) Hypothetical protein	0.00634897	0.616227
1375	CK607229	Unknown	0.00423663	0.616004
20836	BU344673	Unknown	0.00895963	0.615864
13077	CR387644	no hits	0.00279746	0.615467
25886	BU109439	XP_423253 : gi:50776206:ref:XP_423253.1: PREDICTED: similar to swelling-induced chloride conductance regulatory protein pIcIn, partial [Gallus gallus]	0.00179978	0.615269
13645	CR385946	Gallus gallus finished cDNA, clone ChEST154e23. [CR385946]	0.00564745	0.615173
10206	CR388632	XP_425648 : gi:50731255:ref:XP_425648.1: PREDICTED: similar to RIKEN cDNA 2310067E08 [Gallus gallus]	0.00143959	0.614994
23763	BU373340	Unknown	0.00977017	0.614673
7005	CR391648	Gallus gallus finished cDNA, clone ChEST413m3. [CR391648]	0.00798032	0.614536
22419	BX933402	XP_424408 : gi:50806307:ref:XP_424408.1: PREDICTED: similar to Hypothetical protein FLJ25286 [Gallus gallus]	0.000976094	0.614458
5385	BU434346	Unknown	0.00256134	0.613815
2446	BU485854	no hits	0.00246858	0.612876
19214	BX934854	Gallus gallus finished cDNA, clone ChEST152p15. [BX934854]	0.00886893	0.612871
15077	BU221623	Unknown	0.00806699	0.612736
13082	CR386428	no hits	0.00388462	0.612556
6961	AF534911	Q71BV1 : (Q71BV1) Arylsulfatase	0.00955174	0.612048
27749	AJ454755	no hits	0.000516978	0.61201
2977	BX935511	no hits	0.00726419	0.611873
1645	BU418544.1	gi|25911215|gb|BU418544.1|BU418544 603234142F1 CSEQRBN09 Gallus gallus cDNA clone ChEST234c12 5 , mRNA sequence	0.00165915	0.611518
27839	CR385910	Gallus gallus finished cDNA, clone ChEST1020o7. [CR385910]	0.00778635	0.611502
36540	BU265078	no hits	5.33918e-05	0.610968
21901	CV859643	Q6A0A9 (Q6A0A9) MKIAA0183 protein (Fragment), partial (46%) [TC186303]	0.00489499	0.610795
44342	BU460095	Q9Z2H1 : (Q9Z2H1) Regulator of G-protein signaling 11 (RGS11) (Fragment)	0.00668302	0.610783
7508	BU238870	Unknown	0.00398623	0.610705
44317	CR390935	O43734 : (O43734) Adapter protein CIKS (Connection to IKK and SAPK/JNK) (Nuclear factor NF-kappa-B activator 1) (ACT1)	0.008439	0.610118
27207	CR390964	Q5FWY2 : (Q5FWY2) GNAS protein (Fragment)	0.0084616	0.609588
12584	BX934805	Gallus gallus finished cDNA, clone ChEST557b11. [BX934805]	0.00010867	0.609207
7474	CV859326	gonad_EST06802 Embryonic gonad cDNA Library Gallus gallus cDNA 5', mRNA sequence [CV859326]	0.0029449	0.609107
20082	BU344673	Unknown	0.00881686	0.608817
31217	BU265035	TRFM_MOUSE (Q9R0R1) Melanotransferrin precursor (Membrane-bound transferrin-like protein p97) (MTf), partial (3%) [TC203594]	0.00332634	0.60833
29609	X67778	G.gallus mRNA for claustrin. [X67778]	0.00558129	0.607943
23757	BU125899	XP_426204 : gi:50744984:ref:XP_426204.1: PREDICTED: similar to fatty acid elongase 1 [Gallus gallus]	0.00223639	0.607867
42409	BU306495	XP_698028 : gi:68372548:ref:XP_698028.1: PREDICTED: hypothetical protein XP_692936 [Danio rerio]	0.0020717	0.607682
35752	CN778943	Q9ESN2 : (Q9ESN2) Tripartite motif protein 39 (RING finger protein 23) (Testis-abundant finger protein)	0.00556808	0.607243
5693	CR387311	no hits	0.00121213	0.606455
18144	U87787	Q9PWR1 : (Q9PWR1) Voltage-gated potassium channel beta-1 subunit (K(+) channel beta-1 subunit) (Kv-beta-1)	0.00318193	0.606308
6025	BU326392	no hits	0.00278545	0.605438
5957	CV860238	gonad_EST07714 Embryonic gonad cDNA Library Gallus gallus cDNA 5', mRNA sequence [CV860238]	0.00408211	0.604734
43217	BU335683	Q90ZT8 (Q90ZT8) Ring finger protein (Fragment), partial (11%) [TC192221]	7.26327e-05	0.604695
3789	BU259833	Q95TU2 (Q95TU2) LD23187p (CG6686-PA, isoform A), partial (3%) [TC193011]	0.00639821	0.603706
11146	BU199478.1	gi|25362744|gb|BU199478.1|BU199478 604155148F1 CSEQCHN03 Gallus gallus cDNA clone ChEST1002o11 5 , mRNA sequence	0.00566078	0.603694
39496	CD729013	CD729013	0.00885159	0.603031
7512	CD728403	Unknown	0.00500228	0.60265
25751	CV859138	gonad_EST06614 Embryonic gonad cDNA Library Gallus gallus cDNA 5', mRNA sequence [CV859138]	0.000481238	0.602455
10188	CR523556	no hits	7.77425e-07	0.602153
37788	BU347497	no hits	0.000761602	0.602079
4655	AY971655	Gallus gallus EF hand-containing protein 1 mRNA, complete cds. [AY971655]	0.00353714	0.601582
35660	CD730636	Unknown	0.00314887	0.601557
848	D49803	O13254 : (O13254) Cytochrome P-450scc	0.00985566	0.601061
25399	BU297268	no hits	0.000217714	0.600991
20538	CO766854	spleen_EST02580 Spleen cDNA Library Gallus gallus cDNA 3', mRNA sequence [CO766854]	0.000618964	0.600862
14160	AB056474	Q90WF1 : (Q90WF1) Filamin	0.00376974	0.60039
20043	BU324161	ENSP00000352833 : ENSP00000352833 pep:known chromosome:NCBI35:1:114069171:114126359:-1 gene:ENSG00000134242 transcript:ENST00000359785	0.00906443	0.599965
28019	CR387682	no hits	0.00113764	0.598686
6191	CR406982	ENSGALP00000004136 : ENSGALP00000004136 pep:novel chromosome:WASHUC1:26:2684888:2692527:-1 gene:ENSGALG00000002630 transcript:ENSGALT00000004145	0.00319266	0.598362
1017	BU139398	IF2M_BOVIN (P46198) Translation initiation factor IF-2, mitochondrial precursor (IF-2Mt) (IF-2(Mt)), partial (64%) [TC212518]	0.00213885	0.597924
12893	X56805	Q90783 : (Q90783) ProcKr2 (Fragment)	0.00391353	0.597298
28545	AJ719642	Q5ZLU2 : (Q5ZLU2) Hypothetical protein	0.00923262	0.597072
33599	BU116850	Unknown	0.007964	0.596973
7233	X70101	Q04619 : (Q04619) Heat shock cognate protein HSP 90-beta	0.00481929	0.596911
11474	CR353193	Q5IGR7 : (Q5IGR7) Exostosin-1b (Glucuronosyl-N-acetylglucosaminyl-proteoglycan/N-acetylglucosaminyl-proteoglycan 4-alpha-N-acetylglucosaminyltransferase 1b) (Multiple exostoses protein 1 homolog b)	0.00578938	0.596604
25664	CR386712	Gallus gallus finished cDNA, clone ChEST303e18. [CR386712]	0.000106914	0.596106
1366	CR523441	XP_413772 : gi:50752843:ref:XP_413772.1: PREDICTED: similar to Hypothetical protein KIAA0574 [Gallus gallus]	0.000373184	0.595616
12004	BX934004	XP_414962 : gi:50755978:ref:XP_414962.1: PREDICTED: similar to DNA segment, Chr 16, Brigham &amp; Womens Genetics 1016 expressed [Gallus gallus]	0.00944844	0.595311
29712	BU260460	no hits	0.00169878	0.595087
36067	CR387636	Gallus gallus finished cDNA, clone ChEST43i14. [CR387636]	0.000574233	0.594729
23233	CR388462	Gallus gallus finished cDNA, clone ChEST585f7. [CR388462]	0.00508029	0.594451
3244	BX935055	Gallus gallus finished cDNA, clone ChEST76c15. [BX935055]	0.00458574	0.593988
29073	BU127850	Unknown	0.00636999	0.592996
41168	BU446455	Unknown	0.00375939	0.592741
19240	BX950234	Gallus gallus finished cDNA, clone ChEST210l19. [BX950234]	1.88757e-06	0.591867
1942	BX931184	ENSRNOP00000021854 : ENSRNOP00000021854 pep:novel chromosome:RGSC3.4:2:21728152:21926355:1 gene:ENSRNOG00000016213 transcript:ENSRNOT00000021854	0.00841798	0.590269
17636	BU422863	no hits	0.000609736	0.589617
22431	CO503354.1	gi|50273540|gb|CO503354.1|CO503354 GGEZCB1004E10.g chicken breast muscle - CB1 Gallus gallus cDNA clone GGEZCB1004E10, mRNA sequence	0.000689333	0.589404
36368	BU438782	Unknown	0.00607795	0.588844
13318	CR523556	no hits	0.00984584	0.588332
9681	CV862258	gonad_EST09734 Embryonic gonad cDNA Library Gallus gallus cDNA 5', mRNA sequence [CV862258]	0.00099357	0.588286
18973	CR524032	Gallus gallus finished cDNA, clone ChEST1015o3. [CR524032]	0.000423672	0.587843
5758	CR389840	XP_418655 : gi:50732481:ref:XP_418655.1: PREDICTED: similar to peroxisome biogenesis factor 1 [Gallus gallus]	0.00550212	0.587823
41753	BU388475	PTN_MOUSE (P63089) Pleiotrophin precursor (PTN) (Heparin-binding growth-associated molecule) (HB-GAM) (Heparin-binding growth factor 8) (HBGF-8) (Osteoblast specific factor 1) (OSF-1) (Heparin-binding neutrophic factor) (HBNF), partial (97%) [TC190546]	0.00851004	0.587579
19657	CN231369	no hits	0.00101653	0.587545
4292	BU452886	Q77IW3 (Q77IW3) ORF91, partial (8%) [TC224645]	0.002591	0.587055
11507	BU120656	Q6ACC7 (Q6ACC7) Translational inhibitor protein, partial (13%) [TC222475]	8.51833e-06	0.586795
4862	CR354277	Gallus gallus finished cDNA, clone ChEST186d22. [CR354277]	0.00855812	0.586483
12053	BU287432	Unknown	0.00208568	0.586197
18691	CR354328	XP_422434 : gi:50751512:ref:XP_422434.1: PREDICTED: similar to TOE1 homolog [Gallus gallus]	0.0043327	0.585572
4880	DT655696.1	gi|74247774|gb|DT655696.1|DT655696 pgr1n.UA001.1188 Normalized chicken reproductive tract (pgr1n) Gallus gallus cDNA clone UAGgRT37_.D12_03062007TT 5 , mRNA sequence	0.000395743	0.585123
24469	BU380153	no hits	0.0099983	0.585088
32550	BU216347	Unknown	0.00884837	0.585085
18480	CO762028	brain_EST05220 Brain cDNA Library Gallus gallus cDNA 3', mRNA sequence [CO762028]	0.00291041	0.585024
2430	AJ719522	Q5ZM62 : (Q5ZM62) Hypothetical protein	0.0028816	0.584697
27585	BX269031	BX269031 AGENAE Gallus gallus multi-tissues normalized and once-subtracted cDNA library (gcal) Gallus gallus cDNA clone gcal0017c.m.14 5prim, mRNA sequence [BX269031]	0.00731219	0.584056
10465	M24282	P15989 : (P15989) Collagen alpha 3(VI) chain precursor	0.00400742	0.583977
32737	M15658	P10042 : gi:117404:sp:P10042:CRBA1_CHICK Beta crystallin A3 [Contains: Beta crystallin A1] &gt;gnl:BL_ORD_ID:146319 gi:211669:gb:AAA48724.1: beta-A3/A1-crystallin A	0.00225181	0.583833
41512	BU204242	Unknown	0.00295998	0.583698
3332	BU317716	AF200348 melanoma-associated antigen MG50 {Homo sapiens;} , partial (10%) [TC219082]	0.00322557	0.583426
19279	BU142773	no hits	0.0011234	0.583061
19193	CR386663	Gallus gallus finished cDNA, clone ChEST186l5. [CR386663]	2.00489e-05	0.583038
19186	CR386567	Gallus gallus finished cDNA, clone ChEST294n10. [CR386567]	0.00525978	0.582062
9890	BU216717	Unknown	0.000168373	0.581948
25415	BX267991	BX267991 AGENAE Gallus gallus multi-tissues normalized and once-subtracted cDNA library (gcal) Gallus gallus cDNA clone gcal0017c.c.05 3prim, mRNA sequence [BX267991]	0.000588728	0.581756
3031	BU267500	XP_421581 : gi:50749308:ref:XP_421581.1: PREDICTED: similar to type XIII collagen [Gallus gallus]	0.00790514	0.581121
26865	AJ393222	O54752 (O54752) Naglu , partial (3%) [TC206823]	0.00194323	0.58062
7581	BU118516	EGL1_HUMAN (Q9GZT9) Egl nine homolog 1 (Hypoxia-inducible factor prolyl hydroxylase 2) (HIF-prolyl hydroxylase 2) (HIF-PH2) (HPH-2) (Prolyl hydroxylase domain-containing protein 2) (PHD2) (SM-20) (PNAS-118 / PNAS-137) , partial (56%) [TC210149]	0.00161377	0.580567
5134	BX273437	XP_417016 : gi:50730733:ref:XP_417016.1: PREDICTED: similar to KIAA1008; mitotic control protein dis3 homolog; 2810028N01Rik [Gallus gallus]	0.00519177	0.580173
15373	AJ394317	Q9K9H6 (Q9K9H6) C4-dicarboxylate transport system (Permease large protein), partial (5%) [TC212097]	0.00218665	0.579588
1152	AJ720377	O42868 : (O42868) SPAC3G9.04 protein	0.00642163	0.579466
39724	CR386351	Gallus gallus finished cDNA, clone ChEST928l18. [CR386351]	0.00236967	0.578916
14708	BM439920	no hits	8.17809e-05	0.5784
35257	BU118002	XP_420080 : gi:50745366:ref:XP_420080.1: PREDICTED: similar to insulin receptor tyrosine kinase 53 kDa substrate [Gallus gallus]	0.00877442	0.578118
11504	BU260713	Q6NSI9 (Q6NSI9) Arrestin domain containing 4, partial (47%) [TC224677]	0.00761391	0.577986
13905	AJ851397	Q9BTT0 : (Q9BTT0) Acidic leucine-rich nuclear phosphoprotein 32 family member E (LANP-like protein) (LANP-L)	0.0085333	0.577488
17821	BU463982	no hits	0.00780619	0.577248
31800	CO759418	brain_EST02610 Brain cDNA Library Gallus gallus cDNA 3', mRNA sequence [CO759418]	0.00385997	0.576887
34398	BU257443	Unknown	0.00561151	0.57522
7996	ENSGALT00000002596.2	no hits	0.0087799	0.575085
25152	DR424658	no hits	0.00122771	0.574876
17559	BU386531	no hits	0.00237759	0.57464
39162	CR390827	Gallus gallus finished cDNA, clone ChEST964p1. [CR390827]	0.00635553	0.572824
16845	BU245225	Unknown	0.00714792	0.572728
35292	BU473667	O42110 (O42110) ORF2, partial (4%) [TC186432]	0.00679634	0.572508
41327	BX934067	Gallus gallus finished cDNA, clone ChEST56c19. [BX934067]	0.00295941	0.572496
8078	BU485641	Q96QH0 (Q96QH0) WDR9 protein, form A, partial (9%) [TC192695]	0.000140265	0.571976
9658	U25176	P79777 : (P79777) Brachyury protein (T protein)	0.000334432	0.571788
8324	CR386983	no hits	0.00906075	0.571722
15241	BU433723	Q9R019 (Q9R019) Checkpoint kinase Chk2, partial (24%) [TC215135]	2.21422e-05	0.571658
21899	BU479906	XP_419071 : gi:50736173:ref:XP_419071.1: PREDICTED: similar to solute carrier family 39 (zinc transporter), member 6; LIV-1 protein, estrogen regulated; solute carrier family 39 (metal ion transporter), member 6 [Gallus gallus]	4.5012e-05	0.571534
23568	BU372304	BC006269 GALNT14 protein {Homo sapiens;} , partial (15%) [TC193806]	0.000960624	0.571495
23170	BU130297	Unknown	0.00396052	0.571278
30843	BU426332	no hits	0.000287905	0.570741
13882	BU255005	no hits	0.000621071	0.570658
33982	BU259779	Unknown	0.00654376	0.5705
2190	CO421393	Unknown	0.00958879	0.569721
37941	AJ719806	XP_343140 : gi:62651644:ref:XP_343140.2: PREDICTED: similar to RIKEN cDNA G431002C21 [Rattus norvegicus]	0.00367995	0.569582
26808	BU258361	no hits	0.00759152	0.568202
3533	AJ851815	Q5F335 : (Q5F335) Hypothetical protein	0.00443899	0.56769
8332	U86767	Q9YH19 : (Q9YH19) RNA binding/signal transduction protein QkI-2	0.00867417	0.567013
23454	CN235382	Q80ZB2 (Q80ZB2) ATP-binding cassette 1, partial (12%) [TC223823]	0.00428355	0.566519
8336	DR420558	Q99JH4 (Q99JH4) TAFII140 protein (Fragment), partial (9%) [TC208431]	3.75243e-08	0.566246
41116	BU392827	no hits	0.00419737	0.565838
27195	BU400713	Q9BVQ7 (Q9BVQ7) Spermatogenesis associated 5-like 1, partial (48%) [TC195427]	0.00196659	0.565615
9655	BU280176	Unknown	0.00491756	0.565487
6807	AF239838	Q9I9K3 : (Q9I9K3) Collagen IV a1 chain (Fragment)	0.0095743	0.565443
29720	CR387195	Gallus gallus finished cDNA, clone ChEST773l20. [CR387195]	8.06454e-05	0.564953
23557	BU226560	no hits	0.00462873	0.564865
9620	BU338196	no hits	0.00656209	0.564092
15511	CV854518	gonad_EST01994 Embryonic gonad cDNA Library Gallus gallus cDNA 5', mRNA sequence [CV854518]	0.000297991	0.56408
4054	CR387549	Gallus gallus finished cDNA, clone ChEST672i24. [CR387549]	3.55294e-07	0.564017
6995	AJ621939	Q5GR16 : (Q5GR16) Interleukin 12 receptor beta 2 (Fragment)	0.00978144	0.563841
14685	AJ719306	Q9GZZ1 : (Q9GZZ1) Hypothetical protein FLJ13194 (Hypothetical protein FLJ13028) (Hypothetical protein MAK3)	0.000665511	0.563586
28541	AJ720232	Q5JXM8 : (Q5JXM8) OTTHUMP00000030670	0.0085725	0.563572
303	CR353413	no hits	0.00483182	0.562827
707	BU425068	BU425068	0.00358776	0.562496
26287	M13212	Chicken cartilage link protein mRNA, complete cds. [M13212]	0.00191797	0.561379
34387	BU350145	Q8IYF1 : (Q8IYF1) RNA polymerase II transcription factor SIII subunit A2 (Elongin A2) (EloA2) (Transcription elongation factor B polypeptide 3B)	0.00073818	0.560779
16569	BU339826	no hits	0.00448199	0.560724
22623	BU330146	Q789D2 (Q789D2) Reverse transcriptase (Fragment), partial (4%) [TC222615]	0.000958057	0.560719
17345	CR407207	no hits	0.0055886	0.560662
1930	CV860299	gonad_EST07790 Embryonic gonad cDNA Library Gallus gallus cDNA 5', mRNA sequence [CV860299]	0.00447071	0.560444
37945	CO764320	spleen_EST00046 Spleen cDNA Library Gallus gallus cDNA 3', mRNA sequence [CO764320]	0.00840857	0.560377
26407	CR385376	Gallus gallus finished cDNA, clone ChEST642g7. [CR385376]	0.000121963	0.560197
14440	DR973919	CHUT011H12.b3 Primary Chick Utricle Subtraction Gallus gallus cDNA 3, mRNA sequence [DR973919]	0.00796422	0.559407
43517	CO768908	testis_EST00005 Testis cDNA Library Gallus gallus cDNA 3', mRNA sequence [CO768908]	0.00830139	0.559079
8844	CR387555	Gallus gallus finished cDNA, clone ChEST671n3. [CR387555]	0.00736958	0.558956
20171	DR430530	no hits	0.00919833	0.558524
12035	AB012236	Gallus gallus mRNA for SOX9, complete cds. [AB012236]	0.00893111	0.558438
10710	BG625680	XP_422246 : gi:50751073:ref:XP_422246.1: PREDICTED: similar to E-selectin precursor (Endothelial leukocyte adhesion molecule 1) (ELAM-1) (Leukocyte-endothelial cell adhesion molecule 2) (LECAM2) [Gallus gallus]	0.000173926	0.557541
32581	BU340849	BTB4_MOUSE (Q8BID6) BTB/POZ domain containing protein 4, partial (17%) [TC212921]	0.000998278	0.556615
36822	MI0003713	gga-mir-466	0.0049956	0.556523
19990	AJ720485	Q5ZJE9 : (Q5ZJE9) Hypothetical protein	0.00518788	0.55582
1643	BX932157	Gallus gallus finished cDNA, clone ChEST1033l3. [BX932157]	0.00808505	0.555627
141	BM488692	XP_344966 : gi:62641309:ref:XP_344966.2: PREDICTED: similar to 1110003P22Rik protein [Rattus norvegicus]	0.00151745	0.555331
7759	CR386670	no hits	0.00544979	0.555103
23218	AJ719871	Q5ZL63 : (Q5ZL63) Hypothetical protein	0.00100127	0.55486
25580	BU424506	Unknown	0.000693609	0.554138
8602	AJ719461	ENSGALP00000020503 : ENSGALP00000020503 pep:novel chromosome:WASHUC1:7:37145389:37160906:-1 gene:ENSGALG00000012574 transcript:ENSGALT00000020532	0.00112549	0.55344
12048	CR338819	no hits	0.00885937	0.553389
5670	CR389772	no hits	0.00941672	0.553305
44534	BU486658	IF5_MOUSE (P59325) Eukaryotic translation initiation factor 5 (eIF-5), partial (16%) [TC208058]	0.00170054	0.553148
11491	CR406460	Gallus gallus finished cDNA, clone ChEST956g18. [CR406460]	0.00197181	0.552664
18407	CR406889	no hits	2.19475e-05	0.552591
22200	BU440837	Unknown	0.00139407	0.552552
31809	BU371935	no hits	0.00219581	0.552381
2732	BU312369	Q4R627 : (Q4R627) Testis cDNA, clone: QtsA-19289, similar to human HDCMA18P protein (HDCMA18P),	0.00756748	0.552334
21880	AF219232	Q9IA88 : (Q9IA88) Serine/threonine-protein kinase SNF1-like kinase 2 (Qin-induced kinase)	0.0071509	0.552308
38653	BU205113	Unknown	0.00400573	0.551778
2744	CR391420	XP_426306 : gi:50746841:ref:XP_426306.1: PREDICTED: similar to DNA glycosylase hFPG2 [Gallus gallus]	0.00204409	0.551436
20833	BX932331	Gallus gallus finished cDNA, clone ChEST357a2. [BX932331]	0.0036686	0.551169
33335	BU204466	Unknown	0.00455621	0.550713
17463	BU111298	Unknown	0.00304289	0.550535
8347	CR391645	Gallus gallus finished cDNA, clone ChEST898l19. [CR391645]	0.00142741	0.54964
13373	BU139451	no hits	0.00531215	0.549399
33204	CR387014	Q9Q5L3 : (Q9Q5L3) EBNA-2	0.000826811	0.549375
10693	AJ443999	no hits	0.00905171	0.54931
34401	CR386608	no hits	0.00377251	0.548819
27334	DR415106	Unknown	0.00578047	0.548728
41053	BU297764	Unknown	0.00902527	0.548587
30493	BX934359	Gallus gallus finished cDNA, clone ChEST50i11. [BX934359]	0.00126327	0.5484
32272	BU393862	Unknown	0.000304108	0.548286
15761	CF254923	mdvn122_b03 Marek's disease virus-infected spleen Gallus gallus cDNA, mRNA sequence [CF254923]	0.00107953	0.54793
1424	AM063277	AM063277 Chicken immune 1 - CSEQRBL08 Gallus gallus cDNA clone HFU603551375_R1_M13F, mRNA sequence [AM063277]	0.000450654	0.547918
698	BU338126	Unknown	0.00103613	0.547626
13101	BX930719	Gallus gallus finished cDNA, clone ChEST376f3. [BX930719]	0.000730189	0.547305
34739	CR385166	no hits	0.00370994	0.547126
27481	CK609854	XP_416493 : gi:50729387:ref:XP_416493.1: PREDICTED: similar to PLCPI=cysteine proteinase inhibitor [Gallus gallus]	0.00187528	0.546923
7618	BU225955	GPM2_HUMAN (P81274) G-protein signalling modulator 2 (Mosaic protein LGN), partial (13%) [TC189511]	0.000576922	0.546892
13835	DR426652	XP_421631 : gi:50749424:ref:XP_421631.1: PREDICTED: similar to homeodomain transcription factor Pitx-3 [Gallus gallus]	0.00242859	0.546445
12854	BU469350	no hits	0.00122868	0.545763
8554	CR352494	XP_422621 : gi:50752028:ref:XP_422621.1: PREDICTED: similar to nexin-1 [Gallus gallus]	0.00960034	0.545588
39016	CR386549	ENSGALP00000006321 : ENSGALP00000006321 pep:novel chromosome:WASHUC1:18:7276103:7384687:1 gene:ENSGALG00000003975 transcript:ENSGALT00000006331	0.00344372	0.545409
11974	MDV111	MDV111	0.00717277	0.545168
8046	BU438751	Q6GZ54 (Q6GZ54) Glycoprotein, partial (5%) [TC203073]	0.0013122	0.544406
44481	BI391130	pgp1n.pk003.g23 Normalized Chicken Pituitary [BI391130]	0.00503125	0.544362
38876	BX932843	Gallus gallus finished cDNA, clone ChEST717b15. [BX932843]	0.00742735	0.543838
22819	BX930199	Gallus gallus finished cDNA, clone ChEST1016j7. [BX930199]	0.00693327	0.5435
15245	BU215040.1	gi|25392149|gb|BU215040.1|BU215040 603109102F1 CSEQCHN04 Gallus gallus cDNA clone ChEST53c1 5 , mRNA sequence	0.000652864	0.542932
6699	CO764197	brain_EST07389 Brain cDNA Library Gallus gallus cDNA 3', mRNA sequence [CO764197]	0.00133546	0.541959
3284	CR390110	Gallus gallus finished cDNA, clone ChEST1010c23. [CR390110]	0.000241002	0.54182
8837	BU392585	Q91832 : (Q91832) X.laevis ras protein (LOC397771 protein)	0.0020432	0.541726
7273	BU373252	Unknown	0.00385134	0.541572
17065	CR523497	Gallus gallus finished cDNA, clone ChEST246i15. [CR523497]	0.000519899	0.541343
3786	AF301548	Q71SG3 : (Q71SG3) Collapsin response mediator protein-1B	0.00323114	0.541259
2241	BU216867	Q6JCU1 (Q6JCU1) NADH dehydrogenase subunit 3, partial (11%) [TC209098]	0.00891192	0.541022
9667	BU458233	no hits	0.00336129	0.540796
5965	BU129084.1	gi|25340711|gb|BU129084.1|BU129084 603003540F1 CSEQCHL20 Gallus gallus cDNA clone ChEST16o9 5 , mRNA sequence	3.5876e-05	0.540577
36619	BU368141	Unknown	0.00444138	0.540463
13623	AJ719578	Q5ZM06 : (Q5ZM06) Hypothetical protein	0.00778768	0.540355
33962	BU283764	no hits	0.00275364	0.540037
3522	BU280264	XP_695846 : gi:68389696:ref:XP_695846.1: PREDICTED: similar to transcriptional corepressor Corl1, partial [Danio rerio]	0.0002303	0.539631
19107	U03472	P36196 : (P36196) Acetylcholinesterase precursor (AChE)	0.00580446	0.539609
23223	BU277345	no hits	0.00792934	0.539553
38732	CR389263	Gallus gallus finished cDNA, clone ChEST247n16. [CR389263]	0.000575323	0.538295
17853	AW355263	pnf-b.pk0002.d4 chicken fat cDNA library pBSII Gallus gallus cDNA clone pnf-b.pk0002.d4 5', mRNA sequence [AW355263]	0.00984687	0.538141
28212	CD764905	GGEZLB1021G03.g Limb Bud - LB1 Gallus gallus cDNA clone GGEZLB1021G03, mRNA sequence [CD764905]	0.000510387	0.53799
27715	BU143635	Membrane protein {Pyrococcus abyssi;} , partial (5%) [TC218631]	0.00369626	0.537723
35295	CR353269	Gallus gallus finished cDNA, clone ChEST52j7. [CR353269]	0.00593197	0.537358
16022	BU443959	Unknown	0.005197	0.5371
31048	BU478811	Unknown	0.000753308	0.536913
9948	CR388882	Gallus gallus finished cDNA, clone ChEST78a21. [CR388882]	0.00512471	0.536481
5347	CR388971	XP_420748 : gi:50747110:ref:XP_420748.1: PREDICTED: similar to protocadherin 7 isoform c precursor; brain-heart protocadherin; protocadherin 7 [Gallus gallus]	0.00936046	0.535505
23160	BX931210	Q8C1B7 : gi:50401563:sp:Q8C1B7:SEP11_MOUSE Septin-11	0.0029059	0.535403
4847	CR388777	Q8NCY6 : (Q8NCY6) Hypothetical protein DKFZp667M2010 (Hypothetical protein KIAA1826)	0.00224822	0.535395
3295	AY283064	Q6WJ02 : (Q6WJ02) Frizzled-6 (Fragment)	0.00614465	0.535199
29627	BU219488	Unknown	0.000576039	0.53503
5449	CR406680	Gallus gallus finished cDNA, clone ChEST769l11. [CR406680]	0.0022108	0.534847
3811	AJ719353	Q5ZMN1 : (Q5ZMN1) Hypothetical protein	0.000939542	0.534409
14396	AJ743462	Q5F3D1 : (Q5F3D1) Zinc finger CCHC domain containing protein 8	0.00570282	0.533824
3823	CR387832	Gallus gallus finished cDNA, clone ChEST172c9. [CR387832]	0.0014821	0.533248
11502	AJ001912	O57378 : (O57378) Receptor-associated protein precursor	0.00722639	0.533027
16578	CO423681	GGEZHT1024H10.g HT1 Gallus gallus cDNA clone GGEZHT1024H10, mRNA sequence [CO423681]	0.00699869	0.532489
17314	BU294638	Unknown	0.00237146	0.532183
10602	BU470067	CTB1_MOUSE (Q9D722) Protein C20orf111 homolog, partial (14%) [TC208010]	0.00466043	0.532147
17626	CR406906	ENSGALP00000011716 : ENSGALP00000011716 pep:novel chromosome:WASHUC1:10:18348842:18368970:1 gene:ENSGALG00000007248 transcript:ENSGALT00000011730	7.23002e-06	0.531997
19211	DR414464	Unknown	0.00105988	0.531981
16788	CR353572	XP_420996 : gi:50747796:ref:XP_420996.1: PREDICTED: similar to cytochrome P450, family 2, subfamily R, polypeptide 1; cytochrome P450, family 2, R1 [Gallus gallus]	0.00962044	0.531971
9642	BX930930	Q7TQ18 : (Q7TQ18) Zuotin related factor 3	0.00362538	0.531879
7780	BU444143	no hits	0.000143787	0.531218
18128	AJ720476	Q5ZJF8 : (Q5ZJF8) Hypothetical protein	0.00615387	0.531061
3527	BU385896	ZDHG_MOUSE (Q9ESG8) Zinc finger DHHC domain containing protein 16 (Abl-philin 2), partial (90%) [TC214953]	0.00801898	0.530991
21619	CV861078	Shikimate 5-dehydrogenase {Fusobacterium nucleatum subsp. nucleatum ATCC 25586;} , partial (26%) [TC216663]	0.000358642	0.530505
6656	AF182318	no hits	0.00950541	0.529671
25408	AJ720165	Q5ZKB9 : (Q5ZKB9) Hypothetical protein	0.000173241	0.529617
32801	CF254353	mdvn114_g12 Marek's disease virus-infected spleen Gallus gallus cDNA, mRNA sequence [CF254353]	0.000159643	0.529441
12858	BU376424	Unknown	0.00497905	0.529336
38161	BU395943	no hits	0.000611959	0.528959
4330	BX933000	Gallus gallus finished cDNA, clone ChEST1007e10. [BX933000]	0.00252042	0.528703
12514	AJ399309	ENSGALP00000001447 : ENSGALP00000001447 pep:novel chromosome:WASHUC1:23:1861100:1867804:-1 gene:ENSGALG00000000981 transcript:ENSGALT00000001449	0.00181246	0.528302
25339	AJ448421.1	gi|20215642|gb|AJ448421.1|AJ448421 AJ448421 riken1 Gallus gallus cDNA clone 19n12r1, mRNA sequence	0.00131359	0.527459
34048	CR352385	Gallus gallus finished cDNA, clone ChEST83p18. [CR352385]	0.00832663	0.526954
19466	BU401125	Unknown	0.000903047	0.526802
28122	BU475302.1	gi|25968879|gb|BU475302.1|BU475302 603472835F1 CSEQRBN22 Gallus gallus cDNA clone ChEST351f9 5 , mRNA sequence	0.00443513	0.526429
11479	BX934079	P48234 : (P48234) Hypothetical WD-repeat protein in MOL1-NAT2 intergenic region	0.00593699	0.526156
32861	BX931031	XP_414702 : gi:50755337:ref:XP_414702.1: PREDICTED: similar to Rab40c, member RAS oncogene family [Gallus gallus]	0.000533252	0.526051
11233	CR387109	XP_420083 : gi:50745372:ref:XP_420083.1: PREDICTED: similar to chromosome 17 open reading frame 27 [Gallus gallus]	0.00200016	0.52592
41942	CR523191	Gallus gallus finished cDNA, clone ChEST529m7. [CR523191]	0.00886261	0.525572
23952	CD763103	NU5M_CHICK (P18940) NADH-ubiquinone oxidoreductase chain 5 , partial (8%) [TC207308]	0.00177634	0.525537
23482	CR524446	Gallus gallus finished cDNA, clone ChEST786g11. [CR524446]	0.00125951	0.525362
19004	BU340073	Unknown	0.000639659	0.525339
23721	X77159	G.gallus ERG mRNA. [X77159]	0.00389137	0.524952
38235	BU460046	no hits	0.00185533	0.52463
5356	CR352895	XP_415817 : gi:50758222:ref:XP_415817.1: PREDICTED: similar to Phosphatidylinositol glycan, class S homolog [Gallus gallus]	0.00886482	0.524241
19702	BU388022.1	gi|25896023|gb|BU388022.1|BU388022 603858861F1 CSEQCHN75 Gallus gallus cDNA clone ChEST867i15 5 , mRNA sequence	0.00432887	0.523882
8553	CR385869	no hits	0.000656594	0.52328
14958	BU333731	Unknown	1.788e-06	0.523136
7064	BU261487	no hits	0.00769829	0.522942
13410	AF075708	Q9YHW5 : (Q9YHW5) Ets domain protein (Fragment)	0.00520915	0.522683
15744	CN237062	no hits	0.00944457	0.522588
35748	CR405996	no hits	0.0025243	0.522502
41624	CR387515	Gallus gallus finished cDNA, clone ChEST954l20. [CR387515]	0.00116958	0.522404
24487	CN235382	Q80ZB2 (Q80ZB2) ATP-binding cassette 1, partial (12%) [TC223823]	0.00128899	0.52162
16920	BU458326	Q8BJD4 (Q8BJD4) Mus musculus 0 day neonate eyeball cDNA, RIKEN full-length enriched library, clone:E130002D13 product:CYCLOPHILIN-LIKE PROTEIN CYP-60 homolog, partial (8%) [TC217917]	0.000367654	0.521491
14162	CR389219	no hits	0.00516742	0.521452
14141	BU110774	CN04_HUMAN (Q9H1B7) Protein C14orf4 (My039 protein), partial (25%) [TC210558]	0.000878501	0.521311
21410	BU451290	XP_419288 : gi:50738310:ref:XP_419288.1: PREDICTED: similar to Mitochondrial translational initiation factor 2 [Gallus gallus]	0.000914502	0.520581
29153	AF247676	Q71T09 : (Q71T09) BHLH transcription factor beta3	0.000931877	0.520358
43288	DR428623	BC006672 Tle3 protein {Mus musculus;} , partial (53%) [TC193640]	0.00732612	0.519805
584	BU354234	XP_683687 : gi:68405546:ref:XP_683687.1: PREDICTED: similar to Microtubule Associated Protein 215 kDa (XMAP215) [Danio rerio]	0.00702273	0.519574
23337	BU373275	no hits	0.00229038	0.519353
14673	BX935522	XP_422491 : gi:50751640:ref:XP_422491.1: PREDICTED: similar to hypothetical protein FLJ32112 [Gallus gallus]	0.00397424	0.518272
31484	BU321333	Q8R1I8 (Q8R1I8) CDNA sequence BC024502, partial (79%) [TC201406]	0.000555227	0.518177
16744	BU237799	Unknown	0.00118543	0.518089
2178	BU283884	Q8JIS3 (Q8JIS3) D-erythrulose reductase , partial (58%) [TC186383]	0.00717052	0.517949
297	BX934486	XP_416184 : gi:50728572:ref:XP_416184.1: PREDICTED: similar to Osteocalcin precursor (Gamma-carboxyglutamic acid-containing protein) (Bone Gla-protein) (BGP) [Gallus gallus]	0.00868491	0.517554
25352	CR387864	Gallus gallus finished cDNA, clone ChEST327f19. [CR387864]	0.00235484	0.517459
20619	M22154	P12620 : gi:136393:sp:P12620:TNNT3_CHICK Troponin T, fast skeletal muscle isoforms &gt;gnl:BL_ORD_ID:148408 gi:212790:gb:AAA49102.1: troponin Tnt-3	0.00166406	0.517142
36554	BU209312	Unknown	0.00433944	0.516171
17047	CR387838	no hits	0.00136797	0.515872
6875	BQ839718	A17 Chicken thyroid SSH library Gallus gallus cDNA clone A17, mRNA sequence [BQ839718]	0.00467407	0.515708
23745	CR389111	Gallus gallus finished cDNA, clone ChEST836m17. [CR389111]	0.0017611	0.51566
36474	BU208000	Unknown	0.00742214	0.515648
35438	BU428088	Unknown	0.00727113	0.513983
22465	CR353914	Gallus gallus finished cDNA, clone ChEST365h9. [CR353914]	0.00810209	0.513978
19491	BU482847	no hits	0.00641318	0.512829
4102	AJ719789	Q5XXA9 : (Q5XXA9) Lens epithelium-derived growth factor	0.00204328	0.512501
14331	CD732522	4043408 1GAL - Chicken Intestinal Lymphocyte Gallus gallus cDNA clone 1GAL_31M19 5', mRNA sequence [CD732522]	0.00776417	0.511991
8585	BU112276	HSU78772 nuclear VCP-like protein NVLp.1 {Homo sapiens;} , partial (65%) [TC192648]	2.95543e-06	0.511423
17355	AJ851476	Gallus gallus mRNA for hypothetical protein, clone 3m3. [AJ851476]	0.00265753	0.511056
21848	CK607793	I50209 reverse transcriptase VTGIII, pol-like - chicken (fragment) {Gallus gallus;} , partial (12%) [TC223460]	0.000438708	0.510714
6991	CR385852	no hits	0.00976562	0.510575
27985	CK606793	Control_D21 Unstimulated Chicken PBL Macrophage Gallus gallus cDNA clone Control_D21 5', mRNA sequence [CK606793]	0.00240532	0.510073
35242	CR387898	Gallus gallus finished cDNA, clone ChEST326i13. [CR387898]	0.00874949	0.509867
39071	CV861257	gonad_EST08733 Embryonic gonad cDNA Library Gallus gallus cDNA 5', mRNA sequence [CV861257]	0.00482227	0.509237
13368	CR406320	Gallus gallus finished cDNA, clone ChEST859e6. [CR406320]	0.00348322	0.509148
26114	CR406492	Gallus gallus finished cDNA, clone ChEST133g2. [CR406492]	0.00676351	0.508637
43490	BU443376	no hits	0.00490157	0.50812
44003	BU318636	BU318636	0.000553888	0.508079
20568	CR523356	Gallus gallus finished cDNA, clone ChEST581m16. [CR523356]	0.00637529	0.507807
34381	BU270027	Unknown	4.59088e-06	0.507779
23451	BU389868	BU389868	0.00583245	0.507721
25086	BU202865	Q08528 (Q08528) Gallus gallus POL-like (Fragment), partial (26%) [TC224617]	0.00332624	0.507665
7246	CR406563	Gallus gallus finished cDNA, clone ChEST680h23. [CR406563]	0.00392463	0.507289
22521	CO507366	Unknown	0.00805216	0.507194
2468	BU335521	Unknown	0.000181606	0.507177
22901	CR406399	Gallus gallus finished cDNA, clone ChEST824h24. [CR406399]	0.00426807	0.506509
23758	AJ719924	Q5ZL10 : (Q5ZL10) Hypothetical protein	0.00194066	0.506348
34793	AJ720598	Q5ZJ36 : (Q5ZJ36) Hypothetical protein	0.00720637	0.505973
36278	BX261467	Unknown	0.00799243	0.504671
38927	BU269252	Unknown	0.000581291	0.504497
32690	BU331429	no hits	0.00572854	0.504148
6435	X57158	P23459 : (P23459) Homeobox protein Hox-D8 (Chox-M)	8.13888e-05	0.503719
2164	CF255494	Q9BV10 : (Q9BV10) Dolichyl-P-Man:Man(7)GlcNAc(2)-PP-dolichyl-alpha-1,6-mannosyltransferase (Mannosyltransferase ALG12 homolog) (hALG12) (Membrane protein SB87)	0.0069175	0.503163
4281	BU220921	Unknown	0.00449569	0.502838
4414	BU249223	XP_420718 : gi:50747011:ref:XP_420718.1: PREDICTED: similar to hypothetical protein CG003 [Gallus gallus]	7.31823e-05	0.502161
30683	CR391438	Gallus gallus finished cDNA, clone ChEST337j1. [CR391438]	0.000137165	0.501653
4319	AJ720196	Q5ZK88 : (Q5ZK88) Hypothetical protein	0.00301018	0.501452
32282	BU330064	Q8IWZ2 (Q8IWZ2) Multiple ankyrin repeats single KH domain protein isoform 2, partial (20%) [TC214596]	0.0091514	0.500474
1690	CO773927	testis_EST05024 Testis cDNA Library Gallus gallus cDNA 3', mRNA sequence [CO773927]	4.23561e-05	0.50008
28820	BX931862	P61590 : gi:47605788:sp:P61590:MCPH1_COLGU Microcephalin &gt;gnl:BL_ORD_ID:189963 gi:46393809:gb:AAS91381.1: microcephalin [Colobus guereza]	0.00737396	0.500061
39212	CR385342	Gallus gallus finished cDNA, clone ChEST412l6. [CR385342]	0.0082926	0.499854
9897	CR388878	XP_421385 : gi:50748742:ref:XP_421385.1: PREDICTED: similar to MAP/microtubule affinity-regulating kinase 3 long isoform [Gallus gallus]	0.00571532	0.499673
1931	BU453910.1	gi|25943221|gb|BU453910.1|BU453910 603772460F1 CSEQRBN14 Gallus gallus cDNA clone ChEST708g15 5 , mRNA sequence	0.00158557	0.498692
13885	BU403359	Unknown	0.000205134	0.498153
24400	BU338496	no hits	0.00701355	0.497625
34135	AJ722470	Unknown	0.00274406	0.497229
25625	CO768108	spleen_EST03834 Spleen cDNA Library Gallus gallus cDNA 3', mRNA sequence [CO768108]	0.00713899	0.497045
25612	BU374510	Q6DDL7 : (Q6DDL7) UNC93 homolog A	0.000487998	0.496856
8034	BX935694	Gallus gallus finished cDNA, clone ChEST320l19. [BX935694]	0.00456502	0.496414
22797	BU456260	BC029658 DCBLD2 protein {Homo sapiens;} , partial (3%) [TC187213]	0.00906982	0.496156
43497	Y14971	O73912 : (O73912) K60 protein precursor (CXC chemokine K60)	0.00620768	0.496151
30684	CR406385	Gallus gallus finished cDNA, clone ChEST756j17. [CR406385]	0.00317639	0.496107
7463	BU339509	Unknown	0.00322119	0.495466
7488	AJ719853	Q5ZL81 : (Q5ZL81) Hypothetical protein	0.00123716	0.495454
2480	CK987280	no hits	0.00129396	0.495205
22918	AY164487	Gallus gallus FGF binding protein-2 mRNA, complete cds. [AY164487]	0.00473334	0.492892
7502	BU441284	no hits	1.6827e-06	0.492753
27726	BU456799	no hits	0.00372969	0.492025
3550	AJ392050	no hits	0.00323198	0.491684
14174	CR385462	Gallus gallus finished cDNA, clone ChEST462j1. [CR385462]	0.00482702	0.490876
41993	CR385701	no hits	0.00124284	0.49053
43958	BU330257	XP_421884 : gi:50750133:ref:XP_421884.1: PREDICTED: similar to ubiquitin specific protease 40 [Gallus gallus]	0.00789039	0.490483
37357	AJ720544	XP_427725 : gi:50786756:ref:XP_427725.1: PREDICTED: similar to immunoglobulin-like receptor CHIR-B4 precursor, partial [Gallus gallus]	3.47716e-05	0.490173
25489	BU445821	Unknown	0.00547372	0.489799
5899	BU232584	XP_426286 : gi:50746254:ref:XP_426286.1: PREDICTED: similar to alpha-aminoadipate aminotransferase; L-kynurenine/alpha-aminoadipate aminotransferase; kynurenine aminotransferase II [Gallus gallus]	0.00828392	0.489364
45014	CR523570	XP_418638 : gi:50732443:ref:XP_418638.1: PREDICTED: similar to activator of S phase kinase [Gallus gallus]	0.00972123	0.488654
19206	AJ719764	Gallus gallus mRNA for hypothetical protein, clone 6d20. [AJ719764]	0.00567581	0.488397
11771	AJ443358	Unknown	0.0008638	0.488369
13308	BU113148	XP_418774 : gi:50732808:ref:XP_418774.1: PREDICTED: similar to KIAA0096 gene product is related to a protein kinase. [Gallus gallus]	0.00528644	0.488339
25150	BU397032	Unknown	0.00205169	0.488218
1116	CR385601	no hits	0.00198518	0.488206
14608	CR338997	Q98942 : (Q98942) Pancreatic alpha-amylase precursor	0.00377936	0.488162
17608	AJ720017	Q5ZKR7 : (Q5ZKR7) Hypothetical protein	0.000725528	0.487323
26462	BU447390	Q676W4 (Q676W4) Histone H1 (Fragment), partial (10%) [TC206005]	0.00408627	0.487232
22415	CO766602	HUMATXT autotaxin-t {Homo sapiens;} , partial (58%) [TC186581]	0.00549613	0.486872
20760	BU112276	HSU78772 nuclear VCP-like protein NVLp.1 {Homo sapiens;} , partial (65%) [TC192648]	0.000897803	0.48682
38101	CN228707	XP_418576 : gi:50732313:ref:XP_418576.1: PREDICTED: hypothetical protein XP_418576 [Gallus gallus]	0.00260635	0.486643
4905	CR391764	no hits	0.00937369	0.486584
12817	CR353316	Q95LA0 : (Q95LA0) Fetal and adult testis expressed transcript protein homolog	1.14149e-06	0.486472
843	CR387195	Gallus gallus finished cDNA, clone ChEST773l20. [CR387195]	0.000845452	0.48582
1207	BU375936	Unknown	0.00425872	0.485705
4049	BU291329	Q4SI26 : (Q4SI26) Chromosome 5 SCAF14581, whole genome shotgun sequence. (Fragment)	0.00153583	0.485152
7218	AJ851385	ENSGALP00000026109 : ENSGALP00000026109 pep:novel chromosome:WASHUC1:1:105005552:105047950:-1 gene:ENSGALG00000016224 transcript:ENSGALT00000026157	0.00365679	0.484099
38316	AJ851418	Q8N5C1 : (Q8N5C1) Protein C6orf188	0.00639519	0.484092
7778	AJ851743	Gallus gallus mRNA for hypothetical protein, clone 24e14. [AJ851743]	0.000786396	0.483731
28127	CR389017	XP_418202 : gi:50760981:ref:XP_418202.1: PREDICTED: similar to methyl-CpG binding domain protein 3 [Gallus gallus]	0.000469572	0.482957
1608	CF255889	mdvn133_c09 Marek's disease virus-infected spleen Gallus gallus cDNA, mRNA sequence [CF255889]	0.00880297	0.48277
31714	CR524149	Q66H10 : (Q66H10) F-box only protein 39	0.00621969	0.482764
45141	AJ443395	XP_418892 : gi:50733499:ref:XP_418892.1: PREDICTED: similar to thyroid hormone receptor interactor 13; thyroid receptor interacting protein 13 [Gallus gallus]	0.00132724	0.482743
6947	BX935610	XP_419728 : gi:50742716:ref:XP_419728.1: PREDICTED: similar to Bcl-2-associated transcription factor short form [Gallus gallus]	0.00316497	0.482673
35846	CR390290	Gallus gallus finished cDNA, clone ChEST921b19. [CR390290]	0.0087625	0.482443
7498	CR391734	Gallus gallus finished cDNA, clone ChEST218l18. [CR391734]	0.00847164	0.482138
18130	CO773427	XP_425603 : gi:50730747:ref:XP_425603.1: PREDICTED: similar to ORF2 [Gallus gallus]	0.00770881	0.48174
44335	BX263744	BX263744 AGENAE Gallus gallus multi-tissues normalized and once-subtracted cDNA library (gcal) Gallus gallus cDNA clone gcal0009c.d.02 3prim, mRNA sequence [BX263744]	0.00663678	0.481341
10426	BQ038076	no hits	0.00716772	0.481221
24243	CD527066	Unknown	0.00608385	0.480916
8312	CR385470	Gallus gallus finished cDNA, clone ChEST462a11. [CR385470]	0.000714513	0.480805
20832	BU201775	Unknown	0.00066462	0.480768
26546	CR391166	Gallus gallus finished cDNA, clone ChEST181c3. [CR391166]	0.00516256	0.48025
32825	BU449878	GPM2_HUMAN (P81274) G-protein signalling modulator 2 (Mosaic protein LGN), partial (6%) [TC227532]	0.00882764	0.479664
42897	CR390882	Gallus gallus finished cDNA, clone ChEST307c18. [CR390882]	0.00684184	0.479234
33852	AJ720018	Q5ZKR6 : (Q5ZKR6) Hypothetical protein	0.00793968	0.479121
27439	BU231996	Q08514 (Q08514) Gallus gallus POL-like (Fragment), partial (9%) [TC205020]	0.0095985	0.47904
25362	CR523946	Gallus gallus finished cDNA, clone ChEST666l16. [CR523946]	0.00166525	0.478633
34257	BU469402	Unknown	0.00508168	0.478515
26961	CR390937	Gallus gallus finished cDNA, clone ChEST751l21. [CR390937]	0.00102839	0.477751
44322	CR390282	Gallus gallus finished cDNA, clone ChEST923i10. [CR390282]	0.00278913	0.4773
41118	BU388545	XP_416915 : gi:50730460:ref:XP_416915.1: PREDICTED: similar to interleukin 1 receptor, type I [Gallus gallus]	0.00094469	0.476915
5787	BX934772	Q5M7F7 : (Q5M7F7) LOC496211 protein	0.0079334	0.476405
12027	BU396717	no hits	0.00292936	0.476329
20314	NP347090	GB:AF236855.1:AAF71922.1 GART-B [Gallus gallus] [NP347090]	0.00579165	0.475776
21206	CV862724	gonad_EST10200 Embryonic gonad cDNA Library Gallus gallus cDNA 5', mRNA sequence [CV862724]	0.000321572	0.475527
13900	AJ719943	Q5ZKZ1 : (Q5ZKZ1) Hypothetical protein	0.00218274	0.47477
15205	CR354134	XP_418247 : gi:50761134:ref:XP_418247.1: PREDICTED: similar to KIAA0561 protein [Gallus gallus]	0.00581785	0.474703
38154	CV039199.1	gi|53558638|gb|CV039199.1|CV039199 4136530 BARC_3GAL chicken mixed tissue Gallus gallus cDNA clone 3GAL_30A07 5 , mRNA sequence	0.0058357	0.474589
17620	BU242060	Unknown	0.000610875	0.474546
12405	CR353147	Gallus gallus finished cDNA, clone ChEST215m24. [CR353147]	0.00209491	0.474544
30806	Z26484	P79336 : (P79336) T-cell surface glycoprotein CD8 beta chain precursor (Antigen CD8B)	0.00379292	0.474358
38509	BU374834	XP_419739 : gi:50742748:ref:XP_419739.1: PREDICTED: similar to Pantetheinase precursor (Pantetheine hydrolase) (Vascular non-inflammatory molecule 1) (Vanin 1) (Tiff66) [Gallus gallus]	0.00219208	0.474333
2953	BU308065	Unknown	0.000742412	0.474075
11234	CK609745	Unknown	0.00651668	0.47373
17095	CR387227	XP_416324 : gi:50728878:ref:XP_416324.1: PREDICTED: similar to PMCH protein [Gallus gallus]	0.0099885	0.473578
36366	BU350851	Unknown	1.16437e-05	0.47341
27227	BU384496	Unknown	0.00189284	0.472424
41627	CO756815	brain_EST00007 Brain cDNA Library Gallus gallus cDNA 3', mRNA sequence [CO756815]	0.00136895	0.472215
24749	CO762629	brain_EST05821 Brain cDNA Library Gallus gallus cDNA 3', mRNA sequence [CO762629]	0.00544658	0.471789
16662	CR390691	Gallus gallus finished cDNA, clone ChEST601o1. [CR390691]	0.00156221	0.471118
10389	CR389965	Q9Y6I3 : gi:41017059:sp:Q9Y6I3:EPN1_HUMAN Epsin-1 (EPS-15 interacting protein 1) (EH domain-binding mitotic phosphoprotein) &gt;gnl:BL_ORD_ID:1482301 gi:5051636:gb:AAD38326.1: EH domain-binding mitotic phosphoprotein [Homo sapiens]	3.43044e-05	0.470273
5930	CO421039	Q6ZMQ0 : (Q6ZMQ0) Hypothetical protein FLJ16772	0.000930592	0.469885
48	CR406822	no hits	0.00815584	0.469273
2533	BU424625	Unknown	0.00510841	0.469244
24501	BU225841	Unknown	0.00977399	0.469113
9913	CR338838	Q08830 : (Q08830) Fibrinogen-like protein 1 precursor (Hepatocyte-derived fibrinogen-related protein 1) (HFREP-1) (Hepassocin) (HP-041)	0.00118521	0.468773
12040	AJ395027	Unknown	0.000252482	0.468694
24757	BU453286	BC046236 WD repeat domain 37 {Mus musculus;} , partial (20%) [TC223670]	0.00678209	0.468269
19749	BU387265	XP_417045 : gi:50730849:ref:XP_417045.1: PREDICTED: similar to KIAA0853 protein [Gallus gallus]	0.00114497	0.468177
24511	BU249674	O42262 (O42262) Protein kinase C-related kinase 2 (Fragment), partial (12%) [TC197988]	0.00126961	0.466455
16507	BU128217.1	gi|25339552|gb|BU128217.1|BU128217 603114166F1 CSEQCHL20 Gallus gallus cDNA clone ChEST65d18 5 , mRNA sequence	0.00236648	0.465705
23427	CO766732	spleen_EST02458 Spleen cDNA Library Gallus gallus cDNA 3', mRNA sequence [CO766732]	0.00808492	0.465048
38123	BU207826	Unknown	0.00713871	0.4649
14413	BX932032	Gallus gallus finished cDNA, clone ChEST410e16. [BX932032]	0.00417288	0.46443
20510	CR406702	no hits	0.00155966	0.463412
33337	CF253914	Unknown	0.00773882	0.462444
7509	CR387094	XP_416591 : gi:50729630:ref:XP_416591.1: PREDICTED: similar to Nucleoside diphosphate kinase 7 (NDK 7) (NDP kinase 7) (nm23-H7) [Gallus gallus]	0.000407967	0.462354
26439	BU353343	Unknown	0.00586676	0.461675
13111	CV862406	gonad_EST09882 Embryonic gonad cDNA Library Gallus gallus cDNA 5', mRNA sequence [CV862406]	0.0024048	0.461598
24932	CN383178	4117365 BARC_3GAL chicken mixed tissue Gallus gallus cDNA clone 3GAL_6K15 5', mRNA sequence [CN383178]	0.0013942	0.461532
37575	CR388727	Gallus gallus finished cDNA, clone ChEST576n8. [CR388727]	0.0078718	0.461374
19190	AJ851608	Gallus gallus partial mRNA for hypothetical protein, clone 11c16. [AJ851608]	0.0061223	0.461331
11514	CR386847	no hits	0.000762136	0.46092
33854	AJ720010	Q5ZKS4 : (Q5ZKS4) Hypothetical protein	0.00567683	0.460476
8951	CV041958	XP_426011 : gi:50733066:ref:XP_426011.1: PREDICTED: similar to Prostatic acid phosphatase precursor [Gallus gallus]	0.0032489	0.46039
26677	BU216150	XP_428436 : gi:50799822:ref:XP_428436.1: PREDICTED: similar to beige protein homolog; Lysosomal trafficking regulator, partial [Gallus gallus]	0.00340991	0.459925
7773	AJ851753	Gallus gallus mRNA for hypothetical protein, clone 26p17. [AJ851753]	1.97516e-05	0.45977
17379	CD739685.1	gi|32290534|gb|CD739685.1|CD739685 4028380 1GAL - Chicken Intestinal Lymphocyte Gallus gallus cDNA clone 1GAL_20P15 5 , mRNA sequence	0.00423765	0.459538
2453	CO768834	XP_422645 : gi:50752084:ref:XP_422645.1: PREDICTED: similar to G protein-coupled receptor 35 [Gallus gallus]	0.00289703	0.459389
23274	AI980560	no hits	0.0039933	0.459231
41591	CO421912	Q6AYT3 (Q6AYT3) P55, complete [TC209711]	0.0030236	0.458954
5459	CR387580	Gallus gallus finished cDNA, clone ChEST49c14. [CR387580]	0.009634	0.458867
39123	CR352675	no hits	0.000111247	0.458365
9586	BX930278	XP_414841 : gi:50755661:ref:XP_414841.1: PREDICTED: similar to HSPC270 [Gallus gallus]	0.000897693	0.458326
21577	AJ720978	O75971 : (O75971) snRNA activating protein complex 19 kDa subunit (SNAPc 19 kDa subunit) (Small nuclear RNA activating complex polypeptide 5)	0.00159556	0.458191
14543	BU260590	Unknown	0.00368367	0.457992
25834	AJ719590	Gallus gallus mRNA for hypothetical protein, clone 4e15. [AJ719590]	0.00224117	0.457838
25062	AJ721040	Q4SNL3 : (Q4SNL3) Chromosome 15 SCAF14542, whole genome shotgun sequence. (Fragment)	0.00233455	0.457342
24799	AJ396344	Unknown	0.000529422	0.456978
22993	CR390604	Gallus gallus finished cDNA, clone ChEST660f22. [CR390604]	0.000791486	0.456956
22224	BU420381	ENSGALP00000011860 : ENSGALP00000011860 pep:novel chromosome:WASHUC1:24:5149348:5151848:-1 gene:ENSGALG00000007340 transcript:ENSGALT00000011874	0.00675482	0.456857
13327	BU451645	ENSGALP00000019936 : ENSGALP00000019936 pep:novel chromosome:WASHUC1:2:47264082:47553733:1 gene:ENSGALG00000012224 transcript:ENSGALT00000019963	0.00481984	0.456813
23853	BX931280	Gallus gallus finished cDNA, clone ChEST260e7. [BX931280]	0.00426622	0.456691
23220	AJ011002	Gallus gallus mRNA for MLL protein, 5' flanking region, partial. [AJ011002]	1.62258e-05	0.45659
2140	BX931862	P61590 : gi:47605788:sp:P61590:MCPH1_COLGU Microcephalin &gt;gnl:BL_ORD_ID:189963 gi:46393809:gb:AAS91381.1: microcephalin [Colobus guereza]	0.00582855	0.456464
22057	BU376898	Q4ZHV8 : (Q4ZHV8) Flt3	0.00361669	0.456063
40487	BX933962	Gallus gallus finished cDNA, clone ChEST128a20. [BX933962]	0.00495901	0.454885
10983	BU210112	no hits	0.00960271	0.454827
8253	BI394627	XP_423029 : gi:50767109:ref:XP_423029.1: PREDICTED: similar to Zinc finger protein Kr18 (HKr18) [Gallus gallus]	0.00989493	0.454476
13877	M92037	P28682 : (P28682) Blue-sensitive opsin (Blue cone photoreceptor pigment)	0.00599619	0.45438
25083	CR405841	no hits	0.00146763	0.453962
27998	BU479970	Q9DDJ7 (Q9DDJ7) Retinoblastoma tumor suppressor (Fragment), partial (36%) [TC203816]	0.00291512	0.45381
45097	BX950717	XP_416835 : gi:50730280:ref:XP_416835.1: PREDICTED: similar to epidermal growth factor-like protein 6 precursor; EGF repeat-containing protein 6; MAM domain- and EGF domain-containing protein precursor; EGF repeat-containing protein 6 precursor; MAM and E	0.00465224	0.453692
20900	BU128785	Unknown	0.000264945	0.452991
21081	AI981089	XP_425610 : gi:50730763:ref:XP_425610.1: PREDICTED: similar to predicted CDS, RNA-directed DNA polymerase family member (1J119) [Gallus gallus]	0.00688172	0.452359
26866	CR353269	Gallus gallus finished cDNA, clone ChEST52j7. [CR353269]	0.00946716	0.452345
1408	BU256533	no hits	0.00811996	0.45202
26119	BU214440	Unknown	0.00190555	0.451884
34416	CR407420	Gallus gallus finished cDNA, clone ChEST269d6. [CR407420]	0.00109112	0.450986
1674	CR386421	no hits	0.00363816	0.450215
42800	BU208156	Unknown	0.0089994	0.449938
42180	CR388686	no hits	0.00178162	0.449614
5387	CR390863	Gallus gallus finished cDNA, clone ChEST966o16. [CR390863]	0.00238124	0.44919
9084	BU331268	XP_415285 : gi:50756707:ref:XP_415285.1: PREDICTED: similar to DEAD-box protein 54 (ATP-dependent RNA helicase DP97) [Gallus gallus]	0.00317881	0.448924
41101	AJ447570	XP_418447 : gi:50731990:ref:XP_418447.1: PREDICTED: similar to cochlear otoferlin [Gallus gallus]	0.00119181	0.448166
3551	BX933356.2	gi|46017826|emb|BX933356.2| Gallus gallus finished cDNA, clone ChEST33i21	0.000201678	0.447542
37851	BU455549	Unknown	0.00126826	0.446146
42185	AJ720016	Q5ZKR8 : (Q5ZKR8) Hypothetical protein	0.000199794	0.445502
25333	BU476302	Unknown	0.00901969	0.44502
24517	CR523720	Q03169 : gi:416700:sp:Q03169:TNAP2_HUMAN Tumor necrosis factor, alpha-induced protein 2 (Primary response gene B94 protein) &gt;gnl:BL_ORD_ID:216765 gi:179331:gb:AAA35582.1: B94 protein	0.00351687	0.444907
24483	BU264372	Unknown	0.00485249	0.444872
12299	CR405842	no hits	0.00115486	0.444858
19779	XM_420799	Unknown	0.00942112	0.444634
37949	BU458497	C180_HUMAN (Q99467) CD180 antigen precursor (Lymphocyte antigen 64) (Radioprotective 105 kDa protein), partial (36%) [TC220315]	0.00672692	0.444582
13651	BU340480	Q7YA18 (Q7YA18) ATPase 6, partial (5%) [TC198461]	0.000506406	0.444536
68	CR354102	Gallus gallus finished cDNA, clone ChEST28k14. [CR354102]	0.00923498	0.444457
24419	CO773111	testis_EST04208 Testis cDNA Library Gallus gallus cDNA 3', mRNA sequence [CO773111]	9.75633e-05	0.444375
16284	BU439477	no hits	0.00219556	0.443953
4745	CR387015	no hits	0.000490128	0.443502
35381	BU446073	AK129396 mKIAA1568 protein {Mus musculus;} , partial (33%) [TC201657]	0.00899619	0.443363
23534	CR407165	Gallus gallus finished cDNA, clone ChEST746h6. [CR407165]	0.00531735	0.44336
32537	BU255167	XP_422302 : gi:50751228:ref:XP_422302.1: PREDICTED: similar to KIAA1839 protein [Gallus gallus]	0.0037815	0.443038
5381	BU392746.1	gi|25761784|gb|BU392746.1|BU392746 603805607F1 CSEQCHN57 Gallus gallus cDNA clone ChEST784m1 5 , mRNA sequence	0.000103527	0.442763
14178	CR522972	no hits	0.000817966	0.442101
6152	CR733267	no hits	0.00261852	0.441999
29869	BU433899	Unknown	0.00581285	0.44174
1821	BX929795	XP_415319 : gi:50756783:ref:XP_415319.1: PREDICTED: similar to Serine dehydratase related sequence 1 [Gallus gallus]	0.00952455	0.441593
10439	BU253133	no hits	0.00443702	0.441067
14691	CO767160	no hits	0.00275315	0.439791
19431	CR354036	no hits	0.00361666	0.439369
27733	CR352511	Gallus gallus finished cDNA, clone ChEST827a6. [CR352511]	0.00102423	0.439168
19349	BU106680	no hits	0.00463649	0.438838
14419	AF424806	Q90X67 : (Q90X67) Suppressor of cytokine signaling 3 (SOCS-3)	3.052e-06	0.438632
22435	L10617	Gallus gallus M3 muscarinic acetylcholine receptor (mACHR) mRNA, complete cds. [L10617]	0.00847338	0.438245
34017	CR354225	Gallus gallus finished cDNA, clone ChEST333f4. [CR354225]	0.00298833	0.43759
43642	CN232199	WLB072E12.ab1 WLtestis Gallus gallus cDNA 5', mRNA sequence [CN232199]	0.00261954	0.43748
24570	AF220436	Q9DG09 : (Q9DG09) Steroidogenic acute regulatory protein, mitochondrial precursor (StAR) (StARD1)	0.0004376	0.437185
12511	CR352773	Gallus gallus finished cDNA, clone ChEST438j21. [CR352773]	0.00413705	0.437012
36951	AL587612	AL587612 BP Chicken Brain Library Gallus gallus cDNA clone ROS059G08, mRNA sequence [AL587612]	0.00185396	0.436695
12235	CR386838	Gallus gallus finished cDNA, clone ChEST4i11. [CR386838]	0.000733271	0.436487
17618	AJ851380	Q5F4C0 : (Q5F4C0) Hypothetical protein	0.00424721	0.435967
21605	CR733073	Gallus gallus finished cDNA, clone ChEST382p10. [CR733073]	4.47773e-06	0.435221
20617	BU305722	Q66IT2 (Q66IT2) MGC84806 protein, partial (4%) [TC198198]	0.000625403	0.434808
23869	AJ394403	Q8VE19 (Q8VE19) CDNA sequence BC020002, partial (55%) [TC197271]	0.00368346	0.434607
3251	CR523261	Q9DA95 : (Q9DA95) Mus musculus adult male testis cDNA, RIKEN full-length enriched library, clone:1700016N17 product:peptidylprolyl isomerase (cyclophilin)-like 2, full insert sequence. (Fragment)	0.00783592	0.434455
2266	BU329751	Q9TAH4 (Q9TAH4) Cytochrome b (Fragment), partial (6%) [TC220148]	0.0010158	0.433937
25740	BU435827	SCCEG1SOH G2861 {Saccharomyces cerevisiae;} , partial (5%) [TC224338]	0.00747209	0.433743
25649	CR386838	Gallus gallus finished cDNA, clone ChEST4i11. [CR386838]	0.00813083	0.433634
44030	BU137044	Q6DDX8 (Q6DDX8) MGC81569 protein, partial (9%) [TC210930]	2.09559e-07	0.433015
24840	BU110916	no hits	0.00190372	0.431241
20766	BU411280	Q6IIJ9 (Q6IIJ9) HDC17826, partial (6%) [TC217028]	0.0085553	0.43052
38386	CR388690	Q51MP3 : (Q51MP3) Hypothetical protein	0.000135075	0.430478
33966	CV855337	gonad_EST02813 Embryonic gonad cDNA Library Gallus gallus cDNA 5', mRNA sequence [CV855337]	0.00464892	0.430334
25314	AJ851469	Gallus gallus mRNA for hypothetical protein, clone 3k20. [AJ851469]	0.00959052	0.43023
11998	CR387558	Gallus gallus finished cDNA, clone ChEST675i6. [CR387558]	0.00405604	0.429821
29588	BU450959	Unknown	0.000412483	0.429335
14947	BU447461	XP_419608 : gi:50741692:ref:XP_419608.1: PREDICTED: similar to C-C chemokine receptor type 6 (C-C CKR-6) (CC-CKR-6) (CCR-6) (LARC receptor) (GPR-CY4) (GPRCY4) (Chemokine receptor-like 3) (CKR-L3) (DRY6) [Gallus gallus]	0.00627595	0.428386
27500	BU420182	no hits	0.00378932	0.42742
7163	CO763052	brain_EST06244 Brain cDNA Library Gallus gallus cDNA 3', mRNA sequence [CO763052]	0.00495889	0.427205
16019	BU310421	ENSGALP00000003370 : ENSGALP00000003370 pep:novel chromosome:WASHUC1:19:4183671:4187069:-1 gene:ENSGALG00000002154 transcript:ENSGALT00000003375	0.00215074	0.426618
8282	AF293805	Q9DDT2 : (Q9DDT2) B cell phosphoinositide 3-kinase adaptor	0.00727548	0.426583
24310	CN209965	4115933 BARC_3GAL chicken mixed tissue Gallus gallus cDNA clone 3GAL_11N07 5', mRNA sequence [CN209965]	0.00601171	0.426555
26376	BU324169	BU324169	0.00810144	0.426364
5635	X71786	Q92070 : (Q92070) Integrin beta 2 subunit (CD18) precursor	0.00730504	0.426286
27338	AJ720534	Q5ZJA0 : (Q5ZJA0) Hypothetical protein	0.000387551	0.425701
63	BX935605	XP_415222 : gi:50756577:ref:XP_415222.1: PREDICTED: similar to vacuolar sorting protein VPS29 [Gallus gallus]	0.000597929	0.425265
27106	BX935912	Gallus gallus finished cDNA, clone ChEST104o2. [BX935912]	0.00710497	0.425221
32996	CR406738	Gallus gallus finished cDNA, clone ChEST991b17. [CR406738]	0.00807307	0.424762
26641	CR390198	no hits	0.00904023	0.424531
23629	BU445971	Unknown	0.00394225	0.423679
36134	CF255528	ILEU_HORSE (P05619) Leukocyte elastase inhibitor (LEI), partial (52%) [TC220555]	0.00126243	0.423559
18398	BU220927	Unknown	0.00371358	0.423472
14060	BU215198	Unknown	0.00664758	0.422758
8278	CR522982	Q5BK01 : (Q5BK01) Hypothetical protein LOC499465	0.000138261	0.422569
45	BU406054	BU406054	0.00477671	0.422284
20398	BU342207	Q9AVB6 (Q9AVB6) Ribulose-1,5-bisphosphate carboxylase small subunit , partial (9%) [TC226327]	0.00217452	0.422266
28245	CR390488	no hits	0.00293203	0.422134
10946	BX932109	Gallus gallus finished cDNA, clone ChEST1033j4. [BX932109]	0.00841764	0.422071
8522	CF256223	BC039580 BAL protein {Homo sapiens;} , partial (6%) [TC186052]	0.00101534	0.421999
5376	BU299836	no hits	0.000337908	0.421961
12507	BU218370	Unknown	0.0041015	0.420649
22257	BU459457	Unknown	0.00264951	0.420613
29212	CR354021	Gallus gallus finished cDNA, clone ChEST641f21. [CR354021]	0.00515439	0.420487
37286	BU422781	Q9ZUB2 (Q9ZUB2) F5O8.39 (At1g23830/F5O8_36), partial (5%) [TC227547]	8.32317e-05	0.420004
2498	BU294554	Q4RM61 : (Q4RM61) Chromosome 10 SCAF15019, whole genome shotgun sequence	0.00909644	0.419765
25282	AJ728991	AJ728991 riken1 Gallus gallus cDNA clone 12e21r4, mRNA sequence [AJ728991]	0.00459976	0.418899
36397	AF301551	Q71SG0 : (Q71SG0) Collapsin response mediator protein-3A	0.00250468	0.418354
9331	CR390333	no hits	0.00578538	0.41727
31424	BU431950	Q699J8 (Q699J8) Cytochrome oxidase subunit I (Fragment), partial (8%) [TC190274]	0.00966255	0.417261
2444	BU213499	Unknown	0.00285648	0.416219
11219	BU422233.1	gi|25914909|gb|BU422233.1|BU422233 603961130F1 CSEQRBN09 Gallus gallus cDNA clone ChEST936l8 5 , mRNA sequence	0.00776774	0.415784
5190	CV892832	no hits	0.000868711	0.415582
17861	CR353920	Gallus gallus finished cDNA, clone ChEST367a4. [CR353920]	0.00819882	0.415152
30845	CR388818	Gallus gallus finished cDNA, clone ChEST193o12. [CR388818]	0.00280629	0.414847
7479	BX935955	Gallus gallus finished cDNA, clone ChEST432j8. [BX935955]	0.00186975	0.414758
30627	CD735034	4015316 1GAL - Chicken Intestinal Lymphocyte Gallus gallus cDNA clone 1GAL_2O22 5', mRNA sequence [CD735034]	0.00515416	0.414489
32370	DR413998	BC014147 GEMIN5 protein {Homo sapiens;} , partial (43%) [TC212590]	0.00176407	0.414191
9618	BU466498	MMFIBL fibronectin {Mus musculus;} , partial (17%) [TC207106]	0.000122143	0.413896
42280	BU374917	Q90811 : (Q90811) Hypothetical protein VTGIII (Fragment)	0.00484606	0.413823
4313	BM491089	XP_415722 : gi:50758022:ref:XP_415722.1: PREDICTED: similar to claudin4L2 [Gallus gallus]	3.69818e-06	0.413535
22356	BU384912	Unknown	0.00739279	0.413519
17897	U46662	Gallus gallus protein tyrosine phosphatase (CPTP1) mRNA, partial cds. [U46662]	0.000778118	0.413402
2284	BU216849	BU216849	0.0010572	0.412838
17611	BU305835	Unknown	0.00257683	0.412768
29789	BX932042	Gallus gallus finished cDNA, clone ChEST313a7. [BX932042]	0.00549598	0.412743
19773	CV036738	Q8IZP7 : (Q8IZP7) Heparan sulfate 6-O-sulfotransferase 3	2.13702e-05	0.412372
29717	CR388612	no hits	9.44124e-05	0.412049
37340	BX931273	XP_419035 : gi:50736064:ref:XP_419035.1: PREDICTED: similar to hypothetical protein D630047F21 [Gallus gallus]	0.000608626	0.411647
19963	BM491089	XP_415722 : gi:50758022:ref:XP_415722.1: PREDICTED: similar to claudin4L2 [Gallus gallus]	6.09516e-05	0.411189
12164	BU142281	DJ526N18 neurexin III {Homo sapiens;} , partial (92%) [TC214850]	0.00391916	0.410773
8834	CR386580	no hits	0.00551298	0.408905
27264	BU283007	Q5TDR4 (Q5TDR4) OTTHUMP00000031418, partial (4%) [TC223996]	0.00325995	0.408605
10024	BX933086	XP_429861 : gi:50741029:ref:XP_429861.1: PREDICTED: hypothetical protein XP_429861 [Gallus gallus]	0.000147585	0.408578
28037	AJ851695	Q501M6 : (Q501M6) 9930036E21Rik protein	0.00325611	0.407258
10737	BU235200	Unknown	0.00157682	0.407246
8461	BU441428.1	gi|25930739|gb|BU441428.1|BU441428 604143140F1 CSEQRBN11 Gallus gallus cDNA clone ChEST979o9 5 , mRNA sequence	0.00687845	0.407208
4658	CR353572	XP_420996 : gi:50747796:ref:XP_420996.1: PREDICTED: similar to cytochrome P450, family 2, subfamily R, polypeptide 1; cytochrome P450, family 2, R1 [Gallus gallus]	0.00804346	0.407025
13170	AF300613	Gallus gallus fibrillin-1 (fbn1) mRNA, partial cds. [AF300613]	0.00227622	0.406865
37065	BU299609	Unknown	0.000323455	0.406724
38457	CV859650	gonad_EST07126 Embryonic gonad cDNA Library Gallus gallus cDNA 5', mRNA sequence [CV859650]	0.00171044	0.406692
1382	CO768908	testis_EST00005 Testis cDNA Library Gallus gallus cDNA 3', mRNA sequence [CO768908]	0.00712198	0.405878
36295	CF256937	pha004_f07 PHA-activated splenocytes Gallus gallus cDNA, mRNA sequence [CF256937]	0.00673654	0.405774
26904	AJ720854	Q5ZID0 : (Q5ZID0) Hypothetical protein	0.00961723	0.405699
17333	BU281632	Q6S5B0 (Q6S5B0) DNA-dependent protein kinase catalytic subunit (Fragment), partial (14%) [TC221130]	0.00855904	0.4052
25302	CR389578	Gallus gallus finished cDNA, clone ChEST868g15. [CR389578]	0.00322338	0.404902
19488	CR387885	Gallus gallus finished cDNA, clone ChEST321e1. [CR387885]	2.75349e-05	0.404627
8035	BU126479	VNN1_PIG (Q9BDJ5) Pantetheinase precursor (Pantetheine hydrolase) (Vascular non-inflammatory molecule 1) (Vanin 1) , partial (84%) [TC210527]	0.00631125	0.404558
28419	CN236664	RATS5ALPHA steroid 5 alpha-reductase {Rattus norvegicus;} , partial (38%) [TC201908]	0.00764957	0.403676
18981	BX935186	P31266 : (P31266) Recombining binding protein suppressor of hairless (J kappa-recombination signal binding protein) (RBP-J kappa)	0.00176137	0.403241
41523	BU390296	Unknown	0.00774356	0.402859
9204	CR353245	Gallus gallus finished cDNA, clone ChEST3g3. [CR353245]	0.00576392	0.402836
22897	CR387152	no hits	0.00301354	0.401712
6652	CV859563	Unknown	0.00387653	0.401235
16565	BU131331	FRS1_HUMAN (Q86XX4) Extracellular matrix protein FRAS1 precursor, partial (12%) [TC214641]	2.07288e-07	0.400932
27748	BX934971	Gallus gallus finished cDNA, clone ChEST186f12. [BX934971]	0.00325356	0.400751
26047	BU448820	no hits	0.000374299	0.400431
45050	AY046571	Gallus gallus casein kinase I epsilon (DBT) mRNA, partial cds. [AY046571]	0.00578143	0.400339
13312	BX934029	XP_418350 : gi:50731738:ref:XP_418350.1: PREDICTED: similar to plasma glutamate carboxypeptidase; aminopeptidase [Gallus gallus]	0.0095777	0.399572
17332	BX932117	Gallus gallus finished cDNA, clone ChEST466a22. [BX932117]	0.00445664	0.399439
27412	BU311696	CN7B_MOUSE (Q9QXQ1) cAMP-specific 3',5'-cyclic phosphodiesterase 7B , partial (12%) [TC195574]	0.00374365	0.398583
13232	BU215654	no hits	0.00545696	0.397255
31977	CR406586	Gallus gallus finished cDNA, clone ChEST656n11. [CR406586]	0.00706817	0.397016
26637	AJ720995	Q9NZI9 : (Q9NZI9) EVH1 domain binding protein	0.00953997	0.396803
20561	AJ442198	XP_423818 : gi:50795933:ref:XP_423818.1: PREDICTED: similar to immunoglobulin-like receptor CHIR-B3 precursor [Gallus gallus]	0.00457688	0.396761
17346	AJ456523	AJ456523 riken1 Gallus gallus cDNA clone 8m6r1, mRNA sequence [AJ456523]	0.00216345	0.396601
2207	CR391551	Gallus gallus finished cDNA, clone ChEST802d6. [CR391551]	4.09861e-10	0.396147
22174	BM492032	Q969G9 (Q969G9) Dvl-binding protein NKD1 (Naked protein) (Naked cuticle homolog 1) (Naked cuticle-1), partial (21%) [TC205506]	0.00305278	0.395889
43198	DR415103	QPCT_HUMAN (Q16769) Glutaminyl-peptide cyclotransferase precursor (QC) (Glutaminyl-tRNA cyclotransferase) (Glutaminyl cyclase) , partial (33%) [TC212549]	0.003546	0.395589
9127	CN225446.1	gi|46328937|gb|CN225446.1|CN225446 WLA072C06.ab1 WLbrain Gallus gallus cDNA 5 , mRNA sequence	0.00445765	0.395066
1085	BX950849	Gallus gallus finished cDNA, clone ChEST671e14. [BX950849]	0.00635178	0.39483
16288	BU433596	Q62MP1 (Q62MP1) Thiopurine S-methyltransferase family protein, partial (6%) [TC220219]	8.35504e-06	0.394341
28198	CN384039	no hits	0.00400407	0.393344
3304	BU286613	Unknown	0.00662514	0.393329
15485	BU262626	Unknown	0.00076332	0.393164
4312	BU138627	no hits	6.79926e-05	0.39248
16260	AJ720702	Gallus gallus mRNA for hypothetical protein, clone 23k18. [AJ720702]	0.00153161	0.392086
18752	BU428432	Unknown	0.000558081	0.3918
39463	CR405803	XP_426458 : gi:50749038:ref:XP_426458.1: PREDICTED: similar to chromosome 14 open reading frame 143; CG11165-like [Gallus gallus]	0.000923339	0.391182
22486	BU384708	AXU1_HUMAN (Q96S65) Axin-1 up-regulated gene 1 protein (TGF-beta induced apoptosis protein 3) (TAIP-3) (URAX1 protein), partial (27%) [TC215564]	0.00032896	0.391105
13631	BU299471	XP_425603 : gi:50730747:ref:XP_425603.1: PREDICTED: similar to ORF2 [Gallus gallus]	0.00287724	0.39021
3569	BU434774	C5P2_HUMAN (Q96SN8) CDK5 regulatory subunit associated protein 2 (CDK5 activator-binding protein C48), partial (3%) [TC220376]	0.00061063	0.390131
23740	CR385418	no hits	0.00963159	0.389706
4835	BX935641	Gallus gallus finished cDNA, clone ChEST170j21. [BX935641]	0.0069719	0.388959
13828	BU202834	BU202834	0.00302154	0.388528
8468	AJ442539	Q8NFF8 : (Q8NFF8) MLL5	4.0173e-08	0.388514
36920	CF254609	Q6ERZ8 (Q6ERZ8) Transposase-like, partial (4%) [TC213736]	0.00715719	0.388107
29829	BU118433	Q9LT85 (Q9LT85) Similarity to receptor protein kinase, partial (4%) [TC201524]	0.0006416	0.386992
23619	AM070762	Q90811 : (Q90811) Hypothetical protein VTGIII (Fragment)	0.00787205	0.386953
20322	BU460348	no hits	0.00225802	0.386314
11659	CR353176	Gallus gallus finished cDNA, clone ChEST444h24. [CR353176]	0.00572809	0.38609
10484	BU390457	Unknown	0.000832809	0.385318
17592	AL585203	AL585203 BP Chicken Embryo Library Gallus gallus cDNA clone ROS020D04, mRNA sequence [AL585203]	0.00721307	0.384599
5469	BX932492	XP_416941 : gi:50730514:ref:XP_416941.1: PREDICTED: similar to GH regulated TBC protein 1 [Gallus gallus]	0.00631775	0.384507
31658	BU263591	Q08525 : (Q08525) Hypothetical protein	0.00539019	0.384285
8539	CF250306	no hits	0.00258345	0.384045
41015	BX935645	Gallus gallus finished cDNA, clone ChEST756m22. [BX935645]	0.00432105	0.383691
40182	BU447177	no hits	0.00515164	0.383292
825	BX932627	Gallus gallus finished cDNA, clone ChEST492e14. [BX932627]	0.00101203	0.383076
28249	CR732878	Gallus gallus finished cDNA, clone ChEST564d8. [CR732878]	0.00969997	0.383016
12788	BU401916	no hits	0.00441164	0.382616
14164	AJ392526	Unknown	0.00031521	0.38227
17123	BU376951	Unknown	0.00543068	0.382249
16006	CR353111	Gallus gallus finished cDNA, clone ChEST213d21. [CR353111]	0.0013045	0.382081
17849	ENSGALT00000000103.2	no hits	0.00154083	0.382031
28527	BU382031	Unknown	4.28243e-08	0.381914
29071	BU235342	Q69PB6 (Q69PB6) Nodulin MtN21-like protein, partial (8%) [TC195237]	0.00161883	0.381418
44055	BM492006	XP_690478 : gi:68362530:ref:XP_690478.1: PREDICTED: similar to G protein-coupled seven-transmembrane receptor [Danio rerio]	0.000134313	0.381089
5117	AJ271210	Gallus gallus partial mRNA for HERG protein (erg gene). [AJ271210]	0.00322505	0.380687
23732	CR388677	Gallus gallus finished cDNA, clone ChEST386e12. [CR388677]	0.00910911	0.380652
29600	AJ455184	AJ455184 riken1 Gallus gallus cDNA clone 4n13r1, mRNA sequence [AJ455184]	0.00393386	0.380403
15781	DR418947.1	gi|109668923|gb|DR418947.1|DR418947 gPGC_EST08789 Embryonic gonadal PGC cDNA Library Gallus gallus cDNA 5 , mRNA sequence	0.00717433	0.379941
9337	CN222359	no hits	0.00301588	0.379747
5360	BU305882.1	gi|25755608|gb|BU305882.1|BU305882 603611245F1 CSEQCHN56 Gallus gallus cDNA clone ChEST601i12 5 , mRNA sequence	0.0018662	0.379489
36476	BU365453	Q96J64 (Q96J64) RPE-spondin (Fragment), partial (73%) [TC211947]	0.00109422	0.379135
12720	BX266211	no hits	0.00888001	0.378666
26673	CR406779	XP_426906 : gi:50766335:ref:XP_426906.1: PREDICTED: similar to extracellular signal-regulated kinase 7, partial [Gallus gallus]	0.00463505	0.378235
41075	BU475430	Unknown	0.00746671	0.377278
15807	BU394150	Unknown	0.0039563	0.376416
33328	BU217331	Unknown	4.55494e-07	0.376309
27765	CF253275	mdvn101_g08 Marek's disease virus-infected spleen Gallus gallus cDNA, mRNA sequence [CF253275]	0.00324378	0.374793
33548	BX931038	Gallus gallus finished cDNA, clone ChEST209c22. [BX931038]	0.00214708	0.374514
9936	CN228056	Q8WXI9 : (Q8WXI9) Transcriptional repressor p66 beta (p66/p68)	3.5933e-05	0.374028
17838	BU297025	no hits	1.50821e-05	0.373807
17083	BU231677	Q9NV62 : (Q9NV62) Hypothetical protein FLJ10904 (Hypothetical protein FLJ13915)	0.00777444	0.373142
35217	BU386388	ENSGALP00000025998 : ENSGALP00000025998 pep:novel chromosome:WASHUC1:1:103028029:103045187:1 gene:ENSGALG00000016164 transcript:ENSGALT00000026045	0.00127071	0.372944
19008	AJ394403	AJ394403 dkfz426 Gallus gallus cDNA clone 19d23r1, mRNA sequence [AJ394403]	0.00796877	0.372836
27982	BU461539	HSU23028 eIF-2Bepsilon {Homo sapiens;} , partial (3%) [TC191034]	0.00302365	0.372432
26123	BU396089	Q98KM8 (Q98KM8) Mlr1403 protein, partial (6%) [TC223833]	0.00105586	0.371112
7793	CR406683	XP_419048 : gi:50736106:ref:XP_419048.1: PREDICTED: similar to molybdenum cofactor sulfurase protein - human [Gallus gallus]	0.000593504	0.370876
33820	BU448745	Unknown	0.0027726	0.370552
27322	BU284059.1	gi|25733515|gb|BU284059.1|BU284059 603863253F1 CSEQCHN54 Gallus gallus cDNA clone ChEST878i13 5 , mRNA sequence	0.00261176	0.370288
36802	CR353594	no hits	0.00389422	0.369783
38004	CR407117	XP_417476 : gi:50758913:ref:XP_417476.1: PREDICTED: similar to Hypothetical protein MGC75993 [Gallus gallus]	0.0051489	0.369651
9411	Y11472	G.gallus mRNA for CD8 alpha chain, substrain H7. [Y11472]	7.41376e-05	0.368881
362	BX275633	Q86BT3 (Q86BT3) R3S (Fragment), partial (27%) [TC215468]	0.0014521	0.368685
43397	CV859884	gonad_EST07360 Embryonic gonad cDNA Library Gallus gallus cDNA 5', mRNA sequence [CV859884]	0.000414694	0.368639
38851	BU453287	O20568 (O20568) Cytochrome b (Fragment), partial (17%) [TC202437]	0.0068498	0.36801
7639	CF620290	caa04h11.y2 Reiterative Chick Utricle Subtraction Gallus gallus cDNA 5', mRNA sequence [CF620290]	0.00540371	0.367624
23441	BU371499	no hits	0.000476884	0.367495
38576	BU273961	BC019503 Bcl11b protein {Mus musculus;} , partial (19%) [TC216090]	0.00994447	0.367002
40248	BU466573	Unknown	2.36652e-05	0.366698
29808	BU444197	Unknown	0.00428942	0.366334
17167	BU478526	Q9WIV9 (Q9WIV9) E5 protein (Fragment), partial (24%) [TC224882]	0.00158021	0.366276
14428	CV041998	Unknown	0.00829661	0.366091
4282	CR386516	no hits	0.00850419	0.365789
7170	BU331047	no hits	0.00317984	0.36546
3210	BU294269	VU4_HHV7J (P52521) U4 protein, partial (4%) [TC226238]	0.00189272	0.364898
7478	BU276886	O57535 (O57535) Nucleoside diphosphate kinase, partial (91%) [TC187034]	0.00815856	0.364617
40842	BU394652	Unknown	0.00523979	0.364232
23324	CN217175	RJA006E01.ab1 RJbrain Gallus gallus cDNA 5', mRNA sequence [CN217175]	5.71034e-07	0.363894
6245	BU377744	Q7Q269 (Q7Q269) ENSANGP00000014291 (Fragment), partial (11%) [TC218857]	0.00558081	0.363549
34612	CR387181	Gallus gallus finished cDNA, clone ChEST786i18. [CR387181]	0.00988973	0.363441
13254	BU383914	Q7Q082 : (Q7Q082) ENSANGP00000019994 (Fragment)	0.00321879	0.362057
5522	BU421454	Q5WH29 (Q5WH29) Polysaccharide deacetylase, partial (6%) [TC227493]	6.28381e-06	0.36183
19775	BM439688	Unknown	0.00171944	0.361478
30722	BU369829	Q9G901 (Q9G901) Ribosomal protein S2, partial (13%) [TC206088]	0.00921492	0.360103
43683	BU216820	Q8R0N8 (Q8R0N8) Sorting nexin 17 (Mus musculus 8 days embryo whole body cDNA, RIKEN full-length enriched library, clone:5730503I07 product:SORTING NEXIN 17 homolog), partial (17%) [TC207048]	0.00970847	0.360013
8248	BU310860	Unknown	0.000596428	0.359707
15973	CK613148	LPSi_P03 LPS stimulated Chicken PBL Macrophage Gallus gallus cDNA clone LPSi_P03 5', mRNA sequence [CK613148]	0.000618307	0.359693
32118	CR352662	Gallus gallus finished cDNA, clone ChEST1009e24. [CR352662]	0.00185889	0.358976
19227	CD730103	BC068173 expressed sequence AW558171 {Mus musculus;} , partial (4%) [TC201888]	0.0090598	0.358894
31909	BU395370	Unknown	0.000103515	0.358177
42100	ENSGALT00000019739.2	no hits	0.000468544	0.358147
868	CR523994	Gallus gallus finished cDNA, clone ChEST704b21. [CR523994]	0.00268009	0.357463
13348	CA786383	pgn1c.pk011.o10 Chicken lymphoid cDNA library (pgn1c) Gallus gallus cDNA clone pgn1c.pk011.o10 5' similar to ref [CA786383]	0.00207386	0.35679
33330	BU386388	ENSGALP00000025998 : ENSGALP00000025998 pep:novel chromosome:WASHUC1:1:103028029:103045187:1 gene:ENSGALG00000016164 transcript:ENSGALT00000026045	0.00277502	0.356668
10812	CR405750	Q5QQ39 : (Q5QQ39) Alpha-2,3-sialyltransferase ST3Gal IV (Fragment)	0.00191099	0.356516
36773	CR406862	XP_425144 : gi:50754219:ref:XP_425144.1: PREDICTED: similar to hypothetical protein [Gallus gallus]	0.00577201	0.356299
9846	CR386411	no hits	0.00303811	0.355802
6419	CR407399	Q5ZJ23 : (Q5ZJ23) Hypothetical protein	0.00356517	0.355764
13370	BU363574	HUMELI erythroid protein 4.1 isoform A {Homo sapiens;} , partial (7%) [TC226951]	0.000152834	0.355169
9756	CR406433	Gallus gallus finished cDNA, clone ChEST839e17. [CR406433]	0.00726471	0.354582
24478	BX931515	XP_417012 : gi:50730725:ref:XP_417012.1: PREDICTED: similar to Kruppel-like factor 12 [Gallus gallus]	0.000538783	0.354411
15202	CR391016	Gallus gallus finished cDNA, clone ChEST192c20. [CR391016]	0.00228946	0.354255
3846	NM_001031091	Gallus gallus v-myc myelocytomatosis viral related oncogene, neuroblastoma derived (avian) (MYCN), mRNA [NM_001031091]	0.000525609	0.353448
32806	CO423375	no hits	0.00444699	0.352633
11985	BU465787	Unknown	4.13881e-05	0.352386
40423	CR390664	XP_425930 : gi:50731752:ref:XP_425930.1: PREDICTED: similar to Solute carrier family 26, member 7 [Gallus gallus]	0.00739773	0.351634
4920	BU236192	KCG1_HUMAN (Q9UIX4) Potassium voltage-gated channel subfamily G member 1 (Voltage-gated potassium channel subunit Kv6.1) (kH2), partial (28%) [TC218124]	0.00693347	0.351345
18967	BU400756	Q62402 (Q62402) Dlgh1 homolog, partial (4%) [TC227284]	0.000643016	0.351032
26128	AY460177	Q6JHX4 : (Q6JHX4) R-Ras3	0.00797201	0.350799
8314	CN234188	WLA096D04.ab1 WLbrain Gallus gallus cDNA 5', mRNA sequence [CN234188]	5.00111e-05	0.35029
21797	CD729479	4036876 1GAL - Chicken Intestinal Lymphocyte Gallus gallus cDNA clone 1GAL_69N15 5', mRNA sequence [CD729479]	0.00152632	0.349433
11767	BU242522	no hits	0.00990137	0.349402
22802	CR389482	Gallus gallus finished cDNA, clone ChEST975c4. [CR389482]	0.00311428	0.349111
29453	AF008194	O42399 : (O42399) Polysialyltransferase	0.00883101	0.349098
12250	BX931927	Gallus gallus finished cDNA, clone ChEST803b20. [BX931927]	0.0050572	0.349022
17936	BU217356	Unknown	0.00875619	0.348805
36941	CR389139	Gallus gallus finished cDNA, clone ChEST279j11. [CR389139]	0.0029227	0.347656
4941	CR388844	no hits	0.0024911	0.347383
7678	BU304588	Unknown	0.0032634	0.347362
33876	ENSGALT00000021528.2	no hits	0.00146269	0.34735
42254	BU269813	no hits	0.000625268	0.346876
7785	BX932119	Gallus gallus finished cDNA, clone ChEST470o18. [BX932119]	0.000626111	0.345914
23507	BU344256	DLG2_HUMAN (Q15700) Channel associated protein of synapse-110 (Chapsyn-110) (Discs, large homolog 2), partial (3%) [TC226545]	0.00277266	0.345798
8581	BU125219	Q97FY8 (Q97FY8) Predicted membrane protein, partial (9%) [TC209474]	0.000111659	0.345303
42694	BX932225	Gallus gallus finished cDNA, clone ChEST360p18. [BX932225]	0.00422853	0.34521
43571	BU444229	Q9U7D0 : (Q9U7D0) Histone H4	0.00624741	0.345041
18131	AJ735063	Q6DE41 (Q6DE41) Mrpl1-prov protein, partial (50%) [TC191908]	0.00140245	0.345023
28731	CR389419	no hits	0.00375367	0.344815
30429	BU441540	XP_420470 : gi:50746381:ref:XP_420470.1: PREDICTED: similar to Fraser syndrome 1 isoform 1; extracellular matrix protein [Gallus gallus]	0.00110729	0.344799
15752	BU393645	BU393645	0.00894248	0.344662
1841	BU232437	Unknown	3.45842e-05	0.344366
17255	BX935634	XP_425046 : gi:50762410:ref:XP_425046.1: PREDICTED: similar to zinc finger protein 367; C2H2 zinc finger protein ZFF29a [Gallus gallus]	0.00302231	0.344188
25066	CR386895	XP_489468 : gi:63618261:ref:XP_489468.2: PREDICTED: hypothetical protein XP_489468 [Mus musculus]	0.00145447	0.34414
24537	ENSGALT00000007245.2	no hits	0.000825175	0.343261
37584	CR386046	XP_417449 : gi:50758855:ref:XP_417449.1: PREDICTED: similar to bactericidal permeability-increasing protein/lipopolysaccharide-binding protein [Gallus gallus]	0.0028851	0.342739
35712	CF256937	pha004_f07 PHA-activated splenocytes Gallus gallus cDNA, mRNA sequence [CF256937]	0.0012432	0.342189
5161	BX929749	Gallus gallus finished cDNA, clone ChEST546f3. [BX929749]	0.00366418	0.34162
16236	BX264947	Unknown	0.00698467	0.341619
8363	BX932102	XP_415683 : gi:50757863:ref:XP_415683.1: PREDICTED: similar to apolipoprotein H precursor [Gallus gallus]	0.00254982	0.341527
40231	BX270162	XP_414198 : gi:50753962:ref:XP_414198.1: PREDICTED: similar to Friend of GATA [Gallus gallus]	4.45181e-05	0.341258
8603	BU208921	XP_341344 : gi:62661659:ref:XP_341344.2: PREDICTED: similar to Olf-1/EBF-like-3 transcription factor [Rattus norvegicus]	1.52543e-05	0.341015
6598	CR385197	Gallus gallus finished cDNA, clone ChEST541p16. [CR385197]	0.00601341	0.340792
21966	CR385171	no hits	1.53163e-05	0.339562
31033	CR391156	no hits	0.00444885	0.33952
16024	D38028	Q92177 : (Q92177) Calpain-3 (Calpain L3) (Calpain p94) (Calcium-activated neutral proteinase 3) (CANP 3) (Muscle-specific calcium-activated neutral protease 3)	0.00214571	0.338288
4830	BX271821	BX271821 AGENAE Gallus gallus multi-tissues normalized and once-subtracted cDNA library (gcal) Gallus gallus cDNA clone gcal0002c.b.21 5prim, mRNA sequence [BX271821]	0.000197759	0.337883
5175	CV852537.1	gi|82780921|gb|CV852537.1|CV852537 gonad_EST00013 Embryonic gonad cDNA Library Gallus gallus cDNA 5 , mRNA sequence	0.00898697	0.337666
4856	BU396566	Unknown	0.00144044	0.336956
4273	CO422364	BC025643 Atp10a protein {Mus musculus;} , partial (3%) [TC223853]	0.000466635	0.33691
20094	BI064892	no hits	0.000417479	0.336649
13637	CR354041	Gallus gallus finished cDNA, clone ChEST463h11. [CR354041]	0.00697917	0.336643
20084	CR523619	no hits	0.000204432	0.336042
2726	CO420597	GGEZHC1019A02.g HC1 Gallus gallus cDNA clone GGEZHC1019A02, mRNA sequence [CO420597]	0.000997821	0.334997
9377	CR386090	Gallus gallus finished cDNA, clone ChEST471f12. [CR386090]	0.00323221	0.334258
26115	BX930900	Gallus gallus finished cDNA, clone ChEST379b15. [BX930900]	0.00158594	0.333982
20189	CR385214	Gallus gallus finished cDNA, clone ChEST540h5. [CR385214]	0.00198893	0.333721
21318	AB031398	Q9PVN4 : (Q9PVN4) Lefty	0.00383421	0.333687
34664	BU373275	no hits	0.0011365	0.33364
6726	BU421118	Unknown	0.00194679	0.333219
41692	BU283508	O17434 (O17434) Minor ampullate silk protein MiSp1 (Fragment), partial (3%) [TC204426]	0.00091004	0.333073
12297	CR406125	Gallus gallus finished cDNA, clone ChEST608c24. [CR406125]	0.00072431	0.331658
16245	CR387562	Gallus gallus finished cDNA, clone ChEST675d9. [CR387562]	0.00164685	0.331142
19722	CR390584	XP_421595 : gi:50749344:ref:XP_421595.1: PREDICTED: similar to cadherin-related 23 protein [Gallus gallus]	0.00848727	0.33019
8506	BU243987	ENSGALP00000019747 : ENSGALP00000019747 pep:novel chromosome:WASHUC1:7:29046283:29055507:1 gene:ENSGALG00000012106 transcript:ENSGALT00000019774	0.00194166	0.329887
18191	CR386615	no hits	0.00610685	0.329886
16170	CO766551	spleen_EST02277 Spleen cDNA Library Gallus gallus cDNA 3', mRNA sequence [CO766551]	0.00354571	0.329491
11372	CR353150	Gallus gallus finished cDNA, clone ChEST481e2. [CR353150]	0.0054967	0.329004
40342	CR353432	no hits	0.00237844	0.328947
13297	DR429568.1	gi|68331584|gb|DR429568.1|DR429568 nax19a08.y1 Chicken eye (embryo). Unnormalized (nax) Gallus gallus cDNA clone nax19a08 5 , mRNA sequence	0.00179684	0.327983
24142	BU348991	Q6DDQ3 (Q6DDQ3) Tmem16e-prov protein, partial (29%) [TC227188]	0.00678036	0.327635
22175	BU377485	Unknown	0.00180436	0.327541
12793	CR389797	no hits	0.00220523	0.327471
4591	CO761627	brain_EST04819 Brain cDNA Library Gallus gallus cDNA 3', mRNA sequence [CO761627]	0.00113567	0.32691
26522	BU393572	no hits	0.00207446	0.326426
44341	CR524296	Gallus gallus finished cDNA, clone ChEST810b21. [CR524296]	0.000186283	0.326241
11173	BU125219	Q97FY8 (Q97FY8) Predicted membrane protein, partial (9%) [TC209474]	7.9095e-05	0.32576
29826	CR385179	Gallus gallus finished cDNA, clone ChEST738c5. [CR385179]	0.00207392	0.325318
43747	AJ720172	Gallus gallus mRNA for hypothetical protein, clone 11p11. [AJ720172]	0.000263343	0.325316
11349	BU279941	Unknown	0.00833282	0.322975
16828	ENSGALT00000019167.2	no hits	0.00524776	0.321996
25813	CR391575	Gallus gallus finished cDNA, clone ChEST802d7. [CR391575]	0.00171541	0.320396
317	CR407311	no hits	0.00697287	0.319492
26368	BU320653	Unknown	0.00241745	0.319419
33951	BU382031	Unknown	0.00294668	0.318458
14047	BX261660	BX261660 AGENAE Gallus gallus multi-tissues normalized library (gcag) Gallus gallus cDNA clone gcag0015c.m.07 3prim, mRNA sequence [BX261660]	0.00732155	0.318326
17575	CN223191	no hits	0.000479953	0.31831
26121	BU224614	Q789D2 (Q789D2) Reverse transcriptase (Fragment), partial (18%) [TC186467]	0.0019492	0.317424
34614	BU206187	Unknown	0.0050259	0.317035
332	CN224175	Q6NUT9 (Q6NUT9) Zgc:85946, partial (6%) [TC211846]	0.00212934	0.316994
33943	BU332648	Unknown	0.00327984	0.31574
6180	BU474816	Unknown	0.000443725	0.315051
10149	CR407438	Gallus gallus finished cDNA, clone ChEST781a1. [CR407438]	0.00033578	0.314871
25338	CF255204	Unknown	0.00501155	0.314798
17399	BU249991	Unknown	0.00735063	0.313958
5372	CR353911	Q6PRV0 : (Q6PRV0) Rac2 protein	0.00346135	0.313423
18418	BU280256	BC035008 gametogenetin, isoform a {Homo sapiens;} , partial (3%) [TC225408]	0.00020763	0.31336
17334	BU288038	Unknown	0.00134596	0.313156
17028	BU432682	Unknown	0.00174329	0.312611
6267	CR524083	no hits	0.000734125	0.312571
33306	CN235535	XP_430180 : gi:50751867:ref:XP_430180.1: PREDICTED: hypothetical protein XP_430180 [Gallus gallus]	0.00357814	0.312443
9403	BX933161	Gallus gallus finished cDNA, clone ChEST381o22. [BX933161]	2.42073e-05	0.310912
38109	BU350027.1	gi|25858028|gb|BU350027.1|BU350027 603528939F1 CSEQCHN69 Gallus gallus cDNA clone ChEST480m9 5 , mRNA sequence	0.00277455	0.31075
28215	CR385496	Gallus gallus finished cDNA, clone ChEST966b5. [CR385496]	0.00909239	0.310472
3602	BU341386	no hits	6.18107e-05	0.309681
31752	BU307395	Unknown	0.00510961	0.309155
132	CV039357	Unknown	1.20001e-05	0.308857
10025	AJ446593	Unknown	0.00599251	0.308647
9868	BU143568	Q6PDT8 (Q6PDT8) NCOR1 protein (Fragment), partial (54%) [TC197013]	0.00935783	0.308575
35448	AF272034	XP_415581 : gi:50757621:ref:XP_415581.1: PREDICTED: similar to fast myosin heavy chain isoform 3 [Gallus gallus]	0.0058493	0.308045
8425	BU421305	Q68FI5 (Q68FI5) MGC86401 protein, partial (50%) [TC208101]	0.000251582	0.307749
6399	CN384039	Unknown	0.00217414	0.307179
13762	AJ720486	Gallus gallus partial mRNA for hypothetical protein, clone 18n22. [AJ720486]	0.00794743	0.307105
32506	BU459742	Unknown	0.00138962	0.306266
23473	BU340489	no hits	0.000127017	0.306162
30618	CN217647	Q6WN34 : gi:62900089:sp:Q6WN34:CRDL2_HUMAN Chordin-like protein 2 precursor (Chordin-related protein 2) (Breast tumor novel factor 1) (BNF-1) &gt;gnl:BL_ORD_ID:754723 gi:33465366:gb:AAQ19179.1: chordin-related protein 2 variant I [Homo sapiens]	0.00925046	0.304407
13347	BU470148	Q789D2 (Q789D2) Reverse transcriptase (Fragment), partial (3%) [TC226688]	0.000528891	0.302991
8010	BU116993	Unknown	0.00214627	0.302882
21299	CO420802	GGEZHC1011F01.g HC1 Gallus gallus cDNA clone GGEZHC1011F01, mRNA sequence [CO420802]	0.00384133	0.300461
830	AJ456836	AJ456836 riken1 Gallus gallus cDNA clone 9k23r1, mRNA sequence [AJ456836]	0.000266749	0.299986
8358	BU225271	Unknown	0.00222075	0.299795
15702	CR524236	Gallus gallus finished cDNA, clone ChEST914o3. [CR524236]	6.55632e-06	0.299241
1627	CR352766	Gallus gallus finished cDNA, clone ChEST428e3. [CR352766]	0.00413122	0.298907
8820	CR352766	Gallus gallus finished cDNA, clone ChEST428e3. [CR352766]	0.00283215	0.297792
1655	BX931250	Gallus gallus finished cDNA, clone ChEST264h12. [BX931250]	0.00242867	0.297735
7332	BU232295	Unknown	0.00166091	0.297196
42664	BU229517	Q6S7F2 (Q6S7F2) Transcription factor E2F7, partial (5%) [TC203326]	0.000256445	0.296948
33840	CR406433	Gallus gallus finished cDNA, clone ChEST839e17. [CR406433]	0.00154634	0.296637
15496	BU322203	no hits	9.9121e-05	0.295749
44343	BU202817	Unknown	0.000945482	0.295744
648	BU482910	O02402 (O02402) Insoluble protein, partial (3%) [TC225070]	0.00880876	0.294894
33078	BU445185	PID1_HUMAN (P51178) 1-phosphatidylinositol-4,5-bisphosphate phosphodiesterase delta 1 (Phosphoinositide phospholipase C) (PLC-delta-1) (Phospholipase C-delta-1) (PLC-III) , partial (11%) [TC223209]	0.00639085	0.294892
31802	CN235123	XP_416046 : gi:50728236:ref:XP_416046.1: PREDICTED: similar to hypothetical protein [Gallus gallus]	1.48557e-07	0.294779
28365	CR353408	Gallus gallus finished cDNA, clone ChEST486g17. [CR353408]	0.00339299	0.294574
34541	BX950678	Gallus gallus finished cDNA, clone ChEST581b20. [BX950678]	0.00158283	0.294417
23204	DR417828.1	gi|109667804|gb|DR417828.1|DR417828 gPGC_EST07670 Embryonic gonadal PGC cDNA Library Gallus gallus cDNA 5 , mRNA sequence	0.000728452	0.29268
9616	AJ852017	Gallus gallus mRNA for interleukin-7 (IL7 gene). [AJ852017]	3.39664e-06	0.292652
37911	BU357762	XP_418316 : gi:50731668:ref:XP_418316.1: PREDICTED: similar to RIKEN cDNA 1200008A14 [Gallus gallus]	0.00171282	0.292652
19797	CR353803	Gallus gallus finished cDNA, clone ChEST939j20. [CR353803]	0.0031655	0.289907
25653	AF043145	Gallus gallus variant retinoblastoma transcription factor (deltaRb2) mRNA, partial cds. [AF043145]	0.000687736	0.289336
20275	BX931038	Gallus gallus finished cDNA, clone ChEST209c22. [BX931038]	0.000116528	0.288068
26618	AJ720486	Gallus gallus partial mRNA for hypothetical protein, clone 18n22. [AJ720486]	0.00581831	0.287913
30189	CR387875	Gallus gallus finished cDNA, clone ChEST328d16. [CR387875]	0.00388199	0.287115
10175	ENSGALT00000015254.2	no hits	0.00273177	0.286121
21507	AJ450372	Unknown	0.00206011	0.285844
35618	AJ395584	AJ395584	0.0080165	0.285648
17239	BX933192	Gallus gallus finished cDNA, clone ChEST513k20. [BX933192]	0.00306764	0.285531
25531	Y15006	O73909 : (O73909) Interleukin-1beta	0.00425975	0.285193
25846	BU241426	BU241426	0.000142076	0.285021
33587	BU357221	Q62235 (Q62235) Ryanodine receptor (Fragment), partial (48%) [TC199767]	9.66625e-07	0.285017
18466	CD739739	4028069 1GAL - Chicken Intestinal Lymphocyte Gallus gallus cDNA clone 1GAL_20C16 5', mRNA sequence [CD739739]	0.00156036	0.284068
25378	CO506093	Q863H5 (Q863H5) Bv8/prokineticin 2-like protein, partial (20%) [TC208002]	0.00106994	0.283746
21557	U22014	Q90644 : (Q90644) C-type lectin	0.00704326	0.282437
30668	CO772736	testis_EST03833 Testis cDNA Library Gallus gallus cDNA 3', mRNA sequence [CO772736]	0.00215851	0.281191
33070	BU217059	Q6RI37 (Q6RI37) Bromodomain and WD repeat domain containing 3 variant BRWD3-I (Bromodomain and WD repeat domain containing 3 variant BRWD3-K) (Bromodomain and WD repeat domain containing 3 variant BRWD3-P) (Bromodomain and WD repeat domain containing 3	0.000900959	0.281044
39250	BU444455	Unknown	0.00254146	0.280718
14148	DR973735	CHUT005H11.g1 Primary Chick Utricle Subtraction Gallus gallus cDNA 5, mRNA sequence [DR973735]	4.65232e-05	0.280491
23	CD735371	CD735371	0.00309959	0.280417
40922	CR523888.1	gi|48842550|emb|CR523888.1| Gallus gallus finished cDNA, clone ChEST945c3	0.00621495	0.279255
7799	CR406431	Gallus gallus finished cDNA, clone ChEST839n1. [CR406431]	0.00359282	0.277249
28551	BX931630	Gallus gallus finished cDNA, clone ChEST403d8. [BX931630]	0.00600433	0.276479
18637	DR416585	NEK9_MOUSE (Q8K1R7) Serine/threonine-protein kinase Nek9 (NimA-related protein kinase 9) , partial (9%) [TC209857]	0.00033687	0.276213
36495	BU304588	Unknown	0.00231493	0.276171
29198	MI0001235	gga-mir-146a	0.00135296	0.275193
26697	AF179483	Gallus gallus LEFTY-1 protein (LEFTY-1) mRNA, partial cds. [AF179483]	0.000354836	0.275115
11276	BU475261	Unknown	0.00668934	0.274708
24086	BU423986	Unknown	0.00311086	0.274554
11239	CR391151	Q711K8 : (Q711K8) Caldendrin, isoform S1	5.01249e-05	0.274212
16831	DN202332	D6U6 Cranial [DN202332]	0.000881005	0.273744
33033	BU338950	no hits	0.000872645	0.273326
21049	CR352481	Gallus gallus finished cDNA, clone ChEST177e20. [CR352481]	0.000274001	0.272441
9894	CR389869	XP_421770 : gi:50749821:ref:XP_421770.1: PREDICTED: similar to KIAA1914 protein [Gallus gallus]	0.00164003	0.272263
15861	CR353372	Gallus gallus finished cDNA, clone ChEST2i10. [CR353372]	2.52238e-05	0.27035
38500	BU419539	no hits	0.00160573	0.268114
17646	CR523043	XP_425124 : gi:50753867:ref:XP_425124.1: PREDICTED: similar to MGC64409 protein [Gallus gallus]	1.64936e-05	0.26733
14830	CR522996	Gallus gallus finished cDNA, clone ChEST790n19. [CR522996]	0.000217748	0.267327
39959	BU352576	Unknown	0.0018925	0.266062
44797	AJ734894	AJ734894 riken1 Gallus gallus cDNA clone 7k8s1, mRNA sequence [AJ734894]	1.56814e-05	0.265503
7244	CD218168	Unknown	0.000241672	0.26484
9858	BU479700	Unknown	0.00250205	0.264074
37071	BU260041	Q69ZV8 (Q69ZV8) MKIAA0912 protein (Fragment), partial (7%) [TC226885]	0.00483863	0.264051
20305	BU218486	Q6S5B0 (Q6S5B0) DNA-dependent protein kinase catalytic subunit (Fragment), partial (77%) [TC202595]	0.00466521	0.263417
5619	CR406241	XP_418041 : gi:50760485:ref:XP_418041.1: PREDICTED: similar to triggering receptor TREM-2B [Gallus gallus]	0.00766433	0.26293
43773	CR390777	Gallus gallus finished cDNA, clone ChEST642j6. [CR390777]	0.00114786	0.262398
4347	BU432455	Q80TZ0 (Q80TZ0) MKIAA0493 protein (Fragment), partial (8%) [TC222754]	8.39577e-06	0.262109
20884	CO762435	brain_EST05627 Brain cDNA Library Gallus gallus cDNA 3', mRNA sequence [CO762435]	2.72878e-06	0.261829
27667	BU384223	Unknown	6.23402e-09	0.259815
35947	CR354317	Gallus gallus finished cDNA, clone ChEST77e9. [CR354317]	0.00602424	0.259029
28808	BU227451	no hits	4.22248e-05	0.259016
32206	CR352791	Gallus gallus finished cDNA, clone ChEST435d16. [CR352791]	2.87317e-05	0.258984
22723	BX934289	Gallus gallus finished cDNA, clone ChEST664e5. [BX934289]	0.00218059	0.258825
44915	AB025103	P01592 : gi:71159400:sp:P01592:IGJ_MOUSE Immunoglobulin J chain precursor &gt;gnl:BL_ORD_ID:136074 gi:26347559:dbj:BAC37428.1: unnamed protein product [Mus musculus] &gt;gnl:BL_ORD_ID:136074 gi:194474:gb:AAA37918.1: joining chain	0.00641182	0.257744
8567	CR386314	no hits	0.00266249	0.25773
18749	CR386103	no hits	0.00135945	0.25762
29877	Z46731	XP_423419 : gi:50783149:ref:XP_423419.1: PREDICTED: similar to This CDS feature is included to show the translation of the corresponding V_region. Presently translation qualifiers on V_region features are illegal, partial [Gallus gallus]	0.00927892	0.2574
9755	CR407471	XP_420231 : gi:50745758:ref:XP_420231.1: PREDICTED: similar to RIKEN cDNA 4933424A10 gene [Gallus gallus]	0.0044231	0.257105
18395	CR389044	Gallus gallus finished cDNA, clone ChEST838h20. [CR389044]	0.000672028	0.255858
7116	Z22726	XP_420863 : gi:50747402:ref:XP_420863.1: PREDICTED: similar to CD8 alpha chain [Gallus gallus]	0.00449061	0.255844
25879	BU222783	Unknown	0.00963271	0.255804
12831	BU330748	no hits	0.00491129	0.254326
41150	AF362753	P58270 : (P58270) Zinc-finger protein DPF3 (cer-d4)	0.000449446	0.253946
38055	CR387282	Gallus gallus finished cDNA, clone ChEST179l12. [CR387282]	0.00121646	0.253411
5279	CB017741	Unknown	0.00506462	0.252222
6843	BU371668	no hits	0.00020539	0.251316
28800	BX933339	Gallus gallus finished cDNA, clone ChEST689b3. [BX933339]	9.91649e-05	0.250554
28129	BU222083	Unknown	0.00361907	0.250458
6854	BU289857	Unknown	0.0012878	0.249117
10334	BX930170	Q5THQ1 : (Q5THQ1) Novel protein similar to mouse meiosis defective 1 gene (Mei1)	0.00151675	0.248864
31397	BU293048.1	gi|25742504|gb|BU293048.1|BU293048 604163803F1 CSEQCHN55 Gallus gallus cDNA clone ChEST1019f1 5 , mRNA sequence	0.00756239	0.248767
7954	AF362753	P58270 : (P58270) Zinc-finger protein DPF3 (cer-d4)	0.00269688	0.248751
24048	CR387384	Gallus gallus finished cDNA, clone ChEST278b6. [CR387384]	0.00287401	0.248316
25393	CR405968	XP_421615 : gi:50749388:ref:XP_421615.1: PREDICTED: similar to brain-specific serine proteinase - mouse [Gallus gallus]	0.00677717	0.248032
20042	CR390261	no hits	0.00173551	0.247068
11821	AJ443083	AJ443083 dkfz426 Gallus gallus cDNA clone 33g23r1, mRNA sequence [AJ443083]	0.000767273	0.24674
24551	BX931960	Gallus gallus finished cDNA, clone ChEST549b20. [BX931960]	0.00515987	0.24672
7225	D31865	P55807 : (P55807) NAD(P)(+)--arginine ADP-ribosyltransferase 2 precursor (Mono(ADP-ribosyl)transferase 2) (AT2)	0.000173767	0.246533
41564	BU417601	no hits	0.00337551	0.246337
18556	BU442237	no hits	7.7298e-13	0.24578
210	BU266173	Unknown	0.0031406	0.244549
23558	BU269181	GR78_CHICK (Q90593) 78 kDa glucose-regulated protein precursor (GRP 78) (Immunoglobulin heavy chain binding protein) (BiP), partial (15%) [TC201530]	3.49218e-09	0.243725
3344	CO766708	spleen_EST02434 Spleen cDNA Library Gallus gallus cDNA 3', mRNA sequence [CO766708]	7.0804e-05	0.243001
11660	BU428223	Unknown	0.00218218	0.242597
37672	BU276834	Unknown	0.00254162	0.241948
34924	BU477308	Unknown	2.71534e-06	0.241668
10646	BX935012	XP_417010 : gi:50730721:ref:XP_417010.1: PREDICTED: similar to LIM domain only 7; LOMP protein; zinc-finger domain-containing protein; F-box only protein 20; F-box protein Fbx20 [Gallus gallus]	0.00650575	0.241483
26295	BX277978	BX277978 AGENAE Gallus gallus multi-tissues normalized library (gcag) Gallus gallus cDNA clone gcag0011c.f.17 3prim, mRNA sequence [BX277978]	0.00390012	0.241263
39322	CF255803	mdvn132_c11 Marek's disease virus-infected spleen Gallus gallus cDNA, mRNA sequence [CF255803]	0.00107338	0.241089
27349	BX929967	Gallus gallus finished cDNA, clone ChEST765c20. [BX929967]	0.00262637	0.240357
35893	CR390735	XP_420863 : gi:50747402:ref:XP_420863.1: PREDICTED: similar to CD8 alpha chain [Gallus gallus]	0.00169052	0.240337
38585	AY044155	Q90YJ9 : (Q90YJ9) Choline acetyltransferase	0.000463091	0.239826
24826	BU207138	TA4B_HUMAN (Q92750) Transcription initiation factor TFIID 105 kDa subunit (TAFII-105) (TAFII105) (Fragment), partial (30%) [TC202245]	5.20292e-05	0.239468
19014	CF620228	Unknown	0.00276351	0.239069
13036	BU480916	no hits	0.00389997	0.238517
18077	BU439412	Q8WWN9 (Q8WWN9) Phosphoinositide-binding proteins (OTTHUMP00000017465), partial (18%) [TC200125]	0.0095168	0.238243
19250	BU266946	Q9GZU5 : (Q9GZU5) Nyctalopin precursor	0.00563469	0.238013
45076	BM440425	pgr1n.pk003.b20 Normalized Chicken Reproductive Tract cDNA Library (pgr1n) Gallus gallus cDNA clone pgr1n.pk003.b20 5' similar to no significant hits (pLog(P) 4), mRNA sequence [BM440425]	0.00967755	0.236962
41435	AJ395650	AJ395650 dkfz426 Gallus gallus cDNA clone 23f22r1, mRNA sequence [AJ395650]	0.00201134	0.235674
9355	BU371668	no hits	3.57662e-07	0.234515
18353	BU454476	Unknown	7.43787e-05	0.234174
6989	BU412445	Q789D2 (Q789D2) Reverse transcriptase (Fragment), partial (22%) [TC186429]	0.00293275	0.233219
41270	AJ456286	AJ456286 riken1 Gallus gallus cDNA clone 8c1r1, mRNA sequence [AJ456286]	0.00031152	0.233108
27833	DN927996	XP_419896 : gi:50744832:ref:XP_419896.1: PREDICTED: similar to small GTP binding protein RAB23 [Gallus gallus]	0.00273941	0.23259
36449	AJ720982	Q5ZI02 : (Q5ZI02) Hypothetical protein	0.00130679	0.23084
34249	BU351032	Unknown	5.21192e-05	0.230103
6431	BU403876	Unknown	9.39497e-05	0.229066
6938	Z46723	XP_423052 : gi:50768265:ref:XP_423052.1: PREDICTED: similar to This CDS feature is included to show the translation of the corresponding V_region. Presently translation qualifiers on V_region features are illegal, partial [Gallus gallus]	0.00596632	0.226958
39631	X67915	G.gallus CHT28 mRNA (lymphocyte surface marker, mammalian CD28 homologue). [X67915]	4.63234e-05	0.226935
10471	BU427720	Unknown	0.00364978	0.223207
26855	BU130013	Unknown	1.93867e-06	0.221828
17877	BU447039	Unknown	0.000854616	0.221327
29766	BX267530	ENSGALP00000022225 : ENSGALP00000022225 pep:novel chromosome:WASHUC1:Un:136641008:136648540:-1 gene:ENSGALG00000013694 transcript:ENSGALT00000022264	9.99878e-05	0.220331
41865	BU243309	Unknown	2.53939e-05	0.219287
22171	CR522885	no hits	0.000538812	0.218839
27471	BU439222	Q76KE8 : (Q76KE8) Macrophage colony stimulating factor receptor	0.000501371	0.218637
2607	CR390747	no hits	0.000943551	0.218004
40331	CV855572	Q9NYY9 (Q9NYY9) AD022 protein, partial (63%) [TC207641]	0.00165648	0.21643
6475	BU363050	Q8NFP1 (Q8NFP1) Pol protein (Fragment), partial (16%) [TC212459]	0.00208534	0.216227
36241	CR354116	Gallus gallus finished cDNA, clone ChEST386h11. [CR354116]	0.005954	0.215154
7966	BU278102	Unknown	0.0023367	0.215146
10673	CR385276	Gallus gallus finished cDNA, clone ChEST548e12. [CR385276]	0.0029923	0.211607
28025	CR406345	Q8AV87 : (Q8AV87) CBPch04	1.02525e-05	0.21136
39999	BU455116	no hits	0.00301217	0.211283
43846	BU363050	Q8NFP1 (Q8NFP1) Pol protein (Fragment), partial (16%) [TC212459]	0.00176322	0.211027
30698	BX934780	Gallus gallus finished cDNA, clone ChEST722j4. [BX934780]	0.000841112	0.210735
31947	BU448300	no hits	0.000519995	0.210589
10633	BU270429	ENSGALP00000006021 : ENSGALP00000006021 pep:novel chromosome:WASHUC1:27_random:527522:529932:1 gene:ENSGALG00000003801 transcript:ENSGALT00000006031	1.05711e-05	0.210123
5581	X07174	Q6GPX4 : (Q6GPX4) IgG H-chain (HC36) D-J-C	0.0030875	0.208997
13136	BU298150	AF380833 endocytosis protein HSTNB {Homo sapiens;} , partial (12%) [TC205866]	0.00335527	0.20853
38162	BX258762	Unknown	0.00109044	0.206066
25315	BU263289	Unknown	0.000588404	0.203903
29593	U48860	P49581 : gi:1351849:sp:P49581:ACHA6_CHICK Neuronal acetylcholine receptor protein, alpha-6 subunit precursor	0.00931375	0.203823
12327	AJ720333	Q64693 : (Q64693) POU domain class 2, associating factor 1 (B-cell-specific coactivator OBF-1) (OCT binding factor 1) (BOB-1) (BOB1) (OCA-B)	0.00691421	0.203737
623	CD736264	Unknown	4.64496e-06	0.200945
17508	BU445945	no hits	0.00215984	0.200866
30181	BU290383	Unknown	0.00014238	0.199072
22567	BU353622	Q9BCW3 : (Q9BCW3) MHC Rfp-Y class I alpha chain	0.00582788	0.198916
29807	BQ037122	Unknown	0.00160503	0.198083
35590	CV854485	gonad_EST01961 Embryonic gonad cDNA Library Gallus gallus cDNA 5', mRNA sequence [CV854485]	0.00130274	0.196697
29564	BU203625	Unknown	0.00125967	0.195573
26301	CR353959	no hits	0.00365793	0.194319
9240	BU443909	Unknown	0.000393714	0.193792
41046	CN234493	XP_430180 : gi:50751867:ref:XP_430180.1: PREDICTED: hypothetical protein XP_430180 [Gallus gallus]	0.000412334	0.193682
41280	CR389215	Q5D5L4 : (Q5D5L4) Envelope protein (Fragment)	9.06174e-05	0.193506
38947	BX934169	Gallus gallus finished cDNA, clone ChEST444n2. [BX934169]	0.000418329	0.192891
8535	BX932598	Gallus gallus finished cDNA, clone ChEST122j22. [BX932598]	0.00337782	0.191424
4308	AJ719326	Q5ZMQ8 : (Q5ZMQ8) Hypothetical protein	0.00396998	0.191115
42385	CR391340	Gallus gallus finished cDNA, clone ChEST261j18. [CR391340]	0.00218945	0.190625
12779	CO421589	XP_419226 : gi:50738017:ref:XP_419226.1: PREDICTED: similar to gamma-glutamyl hydrolase precursor; conjugase; folylpolygammaglutamyl hydrolase [Gallus gallus]	5.89604e-05	0.190288
8921	CD728329	4034243 1GAL - Chicken Intestinal Lymphocyte Gallus gallus cDNA clone 1GAL_49L22 5', mRNA sequence [CD728329]	0.00184077	0.189194
21458	BU238593	no hits	0.000821984	0.188456
10951	CR391724	Gallus gallus finished cDNA, clone ChEST239g20. [CR391724]	0.00124084	0.186646
27976	CK608805	IFNe_A12 Interferon Stimulated Chicken PBL Macrophage Gallus gallus cDNA clone IFNe_A12 5', mRNA sequence [CK608805]	4.58801e-07	0.186353
22917	BX934842	Gallus gallus finished cDNA, clone ChEST559f17. [BX934842]	3.33142e-06	0.184716
30187	BU257311	Q5TEZ3 (Q5TEZ3) OTTHUMP00000016828 (Fragment), partial (72%) [TC201136]	0.00426055	0.18317
17758	AF087432	O93568 : (O93568) Fibrinogen gamma chain precursor	0.00191775	0.182889
18965	BU419903	Unknown	8.89519e-05	0.18251
19720	BU378745	ENSGALP00000018875 : ENSGALP00000018875 pep:novel chromosome:WASHUC1:3:41585164:41596843:-1 gene:ENSGALG00000011579 transcript:ENSGALT00000018898	0.000369743	0.180425
29036	AJ720007	XP_489564 : gi:63694253:ref:XP_489564.2: PREDICTED: similar to Gene model 609 [Mus musculus]	0.00265587	0.179397
9912	BU366972	Q80U69 (Q80U69) MKIAA0172 protein (Fragment), partial (17%) [TC194967]	2.40062e-07	0.177304
40621	AJ720482	ENSGALP00000016414 : ENSGALP00000016414 pep:novel chromosome:WASHUC1:4:34363162:34402367:1 gene:ENSGALG00000010105 transcript:ENSGALT00000016433	0.00557794	0.173673
2833	CR354205	Gallus gallus finished cDNA, clone ChEST69c16. [CR354205]	1.13264e-05	0.17251
15610	BU387866	Q6S5B0 : (Q6S5B0) DNA-dependent protein kinase catalytic subunit (Fragment)	4.19357e-06	0.169192
12132	BU233945	Q08514 (Q08514) Gallus gallus POL-like (Fragment), partial (8%) [TC226963]	5.7707e-06	0.1689
321	BU215265	XP_424728 : gi:50761474:ref:XP_424728.1: PREDICTED: similar to DEAH (Asp-Glu-Ala-His) box polypeptide 29; nucleic acid helicase DDXx; DEAD/H (Asp-Glu-Ala-Asp/His) box polypeptide 29 [Gallus gallus]	0.000757364	0.168511
36160	CF250969	CF250969	3.70619e-07	0.164365
39251	BX262312	no hits	4.86637e-06	0.163422
43691	BU356303	Unknown	8.17961e-06	0.161559
4136	BU215265	Q7Z478 (Q7Z478) DEAH (Asp-Glu-Ala-His) box polypeptide 29, partial (19%) [TC202981]	0.000471671	0.158204
35558	BU398305	Unknown	1.04304e-08	0.158124
10397	BU216533	Unknown	0.00210245	0.15571
22809	BX933351	Gallus gallus finished cDNA, clone ChEST692a23. [BX933351]	0.00368835	0.155651
25597	BU287256	Unknown	4.58722e-05	0.154441
15466	AJ392281	Unknown	0.000324058	0.153488
29185	BU458934	Unknown	0.000295896	0.152994
3501	BU483023	no hits	5.23024e-07	0.152444
600	CR523415	Gallus gallus finished cDNA, clone ChEST688g9. [CR523415]	0.00141661	0.152442
26920	AI981070	ENSGALP00000008289 : ENSGALP00000008289 pep:novel chromosome:WASHUC1:2:532558:538311:1 gene:ENSGALG00000005172 transcript:ENSGALT00000008303	1.15427e-05	0.149487
11551	BU484836	Q69Z76 (Q69Z76) MKIAA1897 protein (Fragment), partial (20%) [TC221681]	1.58887e-05	0.145945
24845	BU420320	BC031576 F-box protein 28 {Homo sapiens;} , partial (78%) [TC190572]	0.0094024	0.14543
6291	BU387439	no hits	0.00155193	0.143231
22395	CR386128	Q64306 : (Q64306) Proline-rich protein	2.02151e-05	0.139598
23435	CF258099	phan107_d04 PHA-activated splenocytes Gallus gallus cDNA, mRNA sequence [CF258099]	4.99096e-06	0.138651
34118	BU361958	Unknown	0.000461815	0.138558
10131	BX274345	Unknown	0.00236568	0.137644
17566	BU371441	Unknown	0.000402369	0.136735
6445	AY257167	Q6X3Y9 : (Q6X3Y9) MHC class I antigen (Fragment)	0.0004749	0.135293
32023	AJ719447	Gallus gallus mRNA for hypothetical protein, clone 2h7. [AJ719447]	0.000881026	0.128995
34659	AJ444416	O42110 (O42110) ORF2, partial (4%) [TC202101]	0.0036328	0.128364
12634	BU452534	Unknown	0.000234877	0.126539
5478	BU483411	Unknown	5.5969e-06	0.125304
28255	CR353142	Q5ZHL8 : (Q5ZHL8) Hypothetical protein	0.0099012	0.124668
22010	CR406430	Gallus gallus finished cDNA, clone ChEST835f11. [CR406430]	0.00753595	0.123309
35090	BU205359	Unknown	0.000661112	0.120859
2668	CR733327	Gallus gallus finished cDNA, clone ChEST722o18. [CR733327]	2.7366e-05	0.120554
3918	BX950350	XP_420865 : gi:50747408:ref:XP_420865.1: PREDICTED: similar to Gag-Pol polyprotein [Gallus gallus]	0.00011805	0.119724
28950	BU469500	no hits	0.000171487	0.117962
20935	CR387124	Gallus gallus finished cDNA, clone ChEST481o6. [CR387124]	0.000935511	0.112504
39663	BX936244	Q98WV9 : (Q98WV9) Pr57 env polyprotein	0.00013636	0.111849
27920	AW198531	pnl1s.pk002.c1 chicken liver cDNA library Gallus gallus cDNA clone pnl1s.pk002.c1 5' similar to benzodiazepine receptor 1 isoquinoline-binding protein, mRNA sequence [AW198531]	0.00190174	0.110648
30391	DR974304	CHUT008D02.b1 Primary Chick Utricle Subtraction Gallus gallus cDNA 3, mRNA sequence [DR974304]	7.12519e-06	0.109384
4296	BU303797	Unknown	5.84012e-06	0.107379
17292	BU457958	no hits	0.00168358	0.105348
34619	BX936144	XP_422665 : gi:50752126:ref:XP_422665.1: PREDICTED: similar to galactose 3-O-sulfotransferase-2 [Gallus gallus]	1.44173e-05	0.103985
2347	CR391386	Q802S8 : (Q802S8) C-type lectin	4.2318e-06	0.103061
21486	BU325143	Unknown	0.00226408	0.10206
14908	CR390076	Gallus gallus finished cDNA, clone ChEST1004c3. [CR390076]	0.000100032	0.100352
1940	BX931556	XP_423996 : gi:50798231:ref:XP_423996.1: PREDICTED: similar to C-type lectin, partial [Gallus gallus]	1.07945e-07	0.100245
34552	BU201322	XP_421078 : gi:50748027:ref:XP_421078.1: PREDICTED: similar to golgi-associated protein GCP360, partial [Gallus gallus]	0.000899154	0.0972417
40801	BU217269	Q07256 (Q07256) L3157 protein, partial (20%) [TC203459]	4.40036e-06	0.0943473
23742	BU435508	Unknown	0.000893411	0.0929775
22036	CO773368	Q70CE7 : (Q70CE7) 14-3-3 protein (Fragment)	0.000181096	0.0924853
33834	BU427239	Unknown	3.21144e-10	0.0893907
23181	AJ720091	XP_413814 : gi:50752967:ref:XP_413814.1: PREDICTED: similar to bumetanide-sensitive Na-K-Cl cotransport protein splice isoform A [Gallus gallus]	5.88133e-14	0.0861594
23799	BU427153	Unknown	2.8307e-05	0.0860311
11796	BU245384	Unknown	0.00025795	0.0855079
44253	BU423829	Unknown	0.000429357	0.0854748
25744	BU221780	Q9NVT9 : (Q9NVT9) Hypothetical protein FLJ10511 (Armadillo repeat-containing protein)	2.23577e-09	0.0852703
28416	CR352632	Q5DSV6 : (Q5DSV6) Bloodthirsty	8.92701e-07	0.0847271
14206	BU445465	no hits	4.36763e-07	0.0788754
10247	BU290383	Unknown	7.77277e-06	0.0781818
29401	CO773461	Unknown	0.000641655	0.07767
14232	CR339022	ENSGALP00000014343 : ENSGALP00000014343 pep:novel chromosome:WASHUC1:17:9354581:9377635:-1 gene:ENSGALG00000008838 transcript:ENSGALT00000014359	0.00886352	0.0766823
37712	CR523283	P03326 : gi:120825:sp:P03326:GAG_FUJSV Gag polyprotein [Contains: Core protein p19; Core protein p10; Core protein p27]	0.00119898	0.0678237
3098	BU307395	Unknown	1.40857e-09	0.0619706
6672	BX268464	BX268464 AGENAE Gallus gallus multi-tissues normalized and once-subtracted cDNA library (gcal) Gallus gallus cDNA clone gcal0017c.d.24 5prim, mRNA sequence [BX268464]	3.55021e-09	0.0592617
37700	CN233679	Unknown	1.91231e-05	0.0584464
22449	CR353474	no hits	0.00336002	0.0581656
35633	BQ037514	XP_415355 : gi:50756994:ref:XP_415355.1: PREDICTED: similar to MHC Rfp-Y class I alpha chain, partial [Gallus gallus]	5.4848e-07	0.0487901
10749	BU266543	Unknown	1.2192e-15	0.041582
5121	CD761905	Unknown	3.70053e-06	0.0379238
12194	BX950262	Q98WV7 : (Q98WV7) Envelope polyprotein (Fragment)	0.00249683	0.0352233
43994	AJ720432	Q5ZJK2 : (Q5ZJK2) Hypothetical protein	2.04279e-06	0.0333915
1745	BU318846	Unknown	2.39829e-10	0.0259299
25290	CN233679	Q5M8F9 : (Q5M8F9) Hypothetical LOC496770	1.00658e-15	0.0167362
42644	BU469878	Unknown	3.9453e-05	0.0132474
5220	CR353647	Gallus gallus finished cDNA, clone ChEST917p5. [CR353647]	3.14199e-24	0.0065437
