# Supplementary material for: Gene Expression Profiling of the Local Cecal Response of Genetic Chicken Lines That Differ in Their Susceptibility to Campylobacter jejuni Colonization
Source: PLoS One. 2010 Jul 28;5(7):e11827. doi: 10.1371/journal.pone.0011827 (PMC2911375; doi:10.1371/journal.pone.0011827)
Supplement: Table S2 — List of significantly expressed genes in the comparison of AI/BI (0.29 MB XLS) [file pone.0011827.s002.xls]

## Sheet: Sheet1
index	Accession	Description	pValue	Fold change
29353	AL584098	P70180 : (P70180) Atrial natriuretic peptide clearance receptor precursor (ANP-C) (ANPRC) (NPR-C) (Atrial natriuretic peptide C-type receptor) (EF-2)	0.00221088	3.5593
23006	BM488678.1	gi|18609609|gb|BM488678.1|BM488678 pgm2n.pk008.h19 Normalized Chicken Breast Muscle, Leg Muscle, and Epiphyseal Growth Plate cDNA library (pgm2n) Gallus gallus cDNA clone pgm2n.pk008.h19 5 similar to ref|NP_115912.1 (NM_032523) oxysterol-binding protein	0.00586343	3.16922
41212	DR425074	Q5G8Y9 : (Q5G8Y9) Apolipoprotein D	0.000892068	2.68245
30755	CN236687.1	gi|46340431|gb|CN236687.1|CN236687 WLB112F01.ab1 WLtestis Gallus gallus cDNA 5 , mRNA sequence	0.00959209	2.61126
10247	BU290383	Unknown	0.00991878	2.60529
8506	BU243987	ENSGALP00000019747 : ENSGALP00000019747 pep:novel chromosome:WASHUC1:7:29046283:29055507:1 gene:ENSGALG00000012106 transcript:ENSGALT00000019774	2.72217e-05	2.5882
31495	BU131302.1	gi|25343228|gb|BU131302.1|BU131302 603117191F1 CSEQCHL21 Gallus gallus cDNA clone ChEST73e23 5 , mRNA sequence	0.000258023	2.56546
11767	BU242522	no hits	0.00488871	2.48075
24277	MDV085	MDV085	0.00349539	2.43187
903	AJ250361	Gallus gallus mRNA for nicotinic acetylcholine receptor, alpha-4 subunit (nachra4 gene). [AJ250361]	0.00248725	2.41663
39245	CO419779	no hits	0.00600843	2.40611
22174	BM492032	Q969G9 (Q969G9) Dvl-binding protein NKD1 (Naked protein) (Naked cuticle homolog 1) (Naked cuticle-1), partial (21%) [TC205506]	0.00151382	2.33631
30597	BU274550	no hits	0.00737917	2.30356
16528	BU218787	Unknown	0.00313581	2.30029
4940	BU279055	Q94XW0 : (Q94XW0) Cytochrome b (Fragment)	0.00527445	2.27549
10960	BU259167	Q6V0I7 (Q6V0I7) Fat-like cadherin FATJ protein, partial (6%) [TC224470]	0.000466342	2.24236
34085	BG710204	no hits	0.00251317	2.2388
3806	CR389181	Q14524 : gi:4033376:sp:Q14524:SCN5A_HUMAN Sodium channel protein type V alpha subunit (Voltage-gated sodium channel alpha subunit Nav1.5) (Sodium channel protein, cardiac muscle alpha-subunit) (HH1) &gt;gnl:BL_ORD_ID:223725 gi:184039:gb:AAA58644.1: sodium	0.0089945	2.21721
4941	CR388844	no hits	0.00825752	2.19998
28766	CN229040	Unknown	0.00465122	2.16511
33641	BX929702	Gallus gallus finished cDNA, clone ChEST793e23. [BX929702]	0.00665893	2.16018
4273	CO422364	BC025643 Atp10a protein {Mus musculus;} , partial (3%) [TC223853]	0.00280372	2.14485
21838	BU358011	Q5SVH3 (Q5SVH3) Neuron navigator 1, partial (31%) [TC201265]	0.00297217	2.1425
13546	DR431515.1	gi|68333531|gb|DR431515.1|DR431515 nax44e12.y1 Chicken eye (embryo). Unnormalized (nax) Gallus gallus cDNA clone nax44e12 5 , mRNA sequence	0.00217351	2.12504
15212	BX950409	XP_416672 : gi:50729834:ref:XP_416672.1: PREDICTED: similar to immunoglobulin superfamily, member 4 [Gallus gallus]	0.00748098	2.10885
15610	BU387866	Q6S5B0 : (Q6S5B0) DNA-dependent protein kinase catalytic subunit (Fragment)	0.00692841	2.0921
20798	BU368256	Unknown	3.96354e-05	2.08985
8300	BU380668	no hits	0.00581375	2.07691
24791	BU425839	Unknown	0.00325724	2.0498
40827	BU439474	XP_418055 : gi:50760513:ref:XP_418055.1: PREDICTED: similar to Plasma membrane calcium-transporting ATPase 4 (PMCA4) (Plasma membrane calcium pump isoform 4) (Plasma membrane calcium ATPase isoform 4) [Gallus gallus]	0.00634488	2.0431
17276	CV862245	gonad_EST09721 Embryonic gonad cDNA Library Gallus gallus cDNA 5', mRNA sequence [CV862245]	0.00163172	2.04177
23537	BX933465	Gallus gallus finished cDNA, clone ChEST50p16. [BX933465]	0.0050957	2.02677
15758	BU221212	Unknown	0.00122194	2.01236
27304	BU440931	Q5W0B2 (Q5W0B2) OTTHUMP00000016826, partial (4%) [TC203369]	0.00114121	2.00453
2233	CR388769	Gallus gallus finished cDNA, clone ChEST889k22. [CR388769]	0.00306065	1.95707
11990	BU211375	no hits	0.00160094	1.95628
40222	BX936129	Gallus gallus finished cDNA, clone ChEST288g18. [BX936129]	0.00435864	1.94511
4309	CN227226	no hits	0.00595562	1.9292
17090	BU272987	Q5TZH0 : (Q5TZH0) Novel protein similar to vertebrate glutamate receptor interacting protein 1 (GRIP1)	0.00477105	1.92896
6612	BU206868.1	gi|25375140|gb|BU206868.1|BU206868 603104119F1 CSEQCHN03 Gallus gallus cDNA clone ChEST40f6 5 , mRNA sequence	0.00809142	1.89591
32074	BX950405	Gallus gallus finished cDNA, clone ChEST245i15. [BX950405]	0.00294498	1.89411
10133	BX934317	Gallus gallus finished cDNA, clone ChEST670e15. [BX934317]	0.000981787	1.89034
28475	CR524447	XP_415998 : gi:50728134:ref:XP_415998.1: PREDICTED: similar to hypothetical protein FLJ35834 [Gallus gallus]	0.00403002	1.88467
4094	BX930612	XP_414129 : gi:50753784:ref:XP_414129.1: PREDICTED: similar to ankyrin repeat domain 27 (VPS9 domain) [Gallus gallus]	0.00809667	1.88283
4037	BU460301.1	gi|25949612|gb|BU460301.1|BU460301 603366109F1 CSEQRBN19 Gallus gallus cDNA clone ChEST265b4 5 , mRNA sequence	0.00635045	1.87696
32118	CR352662	Gallus gallus finished cDNA, clone ChEST1009e24. [CR352662]	0.000357081	1.83689
17711	BU133622	Unknown	0.00741961	1.82631
12592	BU279619	Q5VTY3 : (Q5VTY3) Regulator of G-protein signalling 7	0.000938633	1.82428
7386	BU240184	no hits	0.00392873	1.82197
37681	CO770241	testis_EST01338 Testis cDNA Library Gallus gallus cDNA 3', mRNA sequence [CO770241]	0.00577484	1.81848
31739	CR391521	Gallus gallus finished cDNA, clone ChEST289n22. [CR391521]	0.000383103	1.8057
3229	CR523935	no hits	0.00786778	1.80141
21394	BU208885	Unknown	0.00744436	1.79761
12041	BU387499.1	gi|25895487|gb|BU387499.1|BU387499 603582045F1 CSEQCHN75 Gallus gallus cDNA clone ChEST532i12 5 , mRNA sequence	0.00991479	1.79115
18590	BX936155	Q9NWP8 : (Q9NWP8) Hypothetical protein FLJ20699	0.00468565	1.78912
38696	BU144908	Q08514 (Q08514) Gallus gallus POL-like (Fragment), partial (19%) [TC186509]	0.000596649	1.78265
43555	CV862393	gonad_EST09869 Embryonic gonad cDNA Library Gallus gallus cDNA 5', mRNA sequence [CV862393]	0.000554792	1.77451
1652	AY581309	Q5YCC8 : (Q5YCC8) Transmembrane channel-like 2	0.00472104	1.75442
20036	CV853982	gonad_EST01458 Embryonic gonad cDNA Library Gallus gallus cDNA 5', mRNA sequence [CV853982]	0.00264331	1.74079
1914	AF459439	Q8QGH3 : (Q8QGH3) MN-cadherin	0.00646781	1.73966
36490	CR391242	Gallus gallus finished cDNA, clone ChEST206j6. [CR391242]	0.00326604	1.73778
15313	CV856326	no hits	0.00289146	1.73114
23230	BU363643	Unknown	0.0086252	1.72674
21337	DR426864	no hits	0.00230951	1.70601
20579	CR353044	Gallus gallus finished cDNA, clone ChEST896h23. [CR353044]	0.00556319	1.70526
5453	BU315604	Q5VVW9 : (Q5VVW9) Protocadherin 17 (PCDH17 protein)	0.00867969	1.69145
19113	BU355998	BU355998	0.00127458	1.67321
2214	BX277368	BX277368 AGENAE Gallus gallus multi-tissues normalized library (gcag) Gallus gallus cDNA clone gcag0009c.f.15 3prim, mRNA sequence [BX277368]	0.0073583	1.66966
32537	BU255167	XP_422302 : gi:50751228:ref:XP_422302.1: PREDICTED: similar to KIAA1839 protein [Gallus gallus]	0.000870671	1.6619
8494	BM425973	no hits	0.0057113	1.63142
37863	BU447674	Unknown	0.00549052	1.6286
27924	BU425344	no hits	0.00179151	1.62357
20903	AF199602.1	gi|6911115|gb|AF199602.1|AF199602 Gallus gallus fibroblast growth factor homologous factor 1 isoform 1B (FHF-1) mRNA, complete cds	0.0091383	1.61577
9160	CN225825	XP_422239 : gi:50751059:ref:XP_422239.1: PREDICTED: similar to kinesin-associated protein 3; smg GDS-associated protein; small G protein GDP dissociation stimulator [Gallus gallus]	0.00367134	1.61112
7153	BU465649	no hits	0.00649865	1.59852
22848	BU235666	XP_343236 : gi:62652401:ref:XP_343236.2: PREDICTED: similar to Chronic myelogenous leukemia tumor antigen 66 [Rattus norvegicus]	0.00337472	1.59479
18576	CR406380	Q8R4E4 : (Q8R4E4) Calsarcin-3	0.00604982	1.58568
25190	CO635775	Q8QGE7 : (Q8QGE7) Heat shock protein 90 alpha (Fragment)	0.00755606	1.56543
7239	AJ851710	Q9QYE9 : (Q9QYE9) Pleckstrin homology domain-containing protein family B member 1 (Pleckstrin homology domain retinal protein 1) (PH domain containing protein in retina 1) (PHRET1)	0.00596839	1.5531
39320	BU381189	no hits	0.00573551	1.54685
8603	BU208921	XP_341344 : gi:62661659:ref:XP_341344.2: PREDICTED: similar to Olf-1/EBF-like-3 transcription factor [Rattus norvegicus]	0.00725236	1.54496
1120	BU419197	ENSGALP00000020507 : ENSGALP00000020507 pep:novel chromosome:WASHUC1:Z_random:11887713:11956015:-1 gene:ENSGALG00000012575 transcript:ENSGALT00000020536	0.00548888	1.54019
10116	BU273751	no hits	0.0061274	1.53926
28267	CR390472	Gallus gallus finished cDNA, clone ChEST442j11. [CR390472]	0.00185017	1.53911
30764	BU371295	no hits	0.0060069	1.53477
15098	BU379325	O70244 (O70244) Intrinsic factor-B12 receptor precursor, partial (9%) [TC202141]	0.000565706	1.53429
29090	ENSGALT00000027247.2	no hits	0.00459481	1.5315
22966	CB017186	no hits	0.00801029	1.51454
22200	BU440837	Unknown	0.0015882	1.51019
7822	CR387405	ENSGALP00000023392 : ENSGALP00000023392 pep:novel chromosome:WASHUC1:Un:160611825:160628482:-1 gene:ENSGALG00000014523 transcript:ENSGALT00000023438	0.0070703	1.50884
2201	CV862187	gonad_EST09303 Embryonic gonad cDNA Library Gallus gallus cDNA 5', mRNA sequence [CV862187]	0.00850813	1.50017
30196	BU312934	BC038472 polymerase (RNA) II (DNA directed) polypeptide B {Mus musculus;} , partial (6%) [TC224108]	1.12765e-05	1.49825
21946	CR523434	no hits	0.00780851	1.4982
31802	CN235123	XP_416046 : gi:50728236:ref:XP_416046.1: PREDICTED: similar to hypothetical protein [Gallus gallus]	0.00592335	1.48706
4835	BX935641	Gallus gallus finished cDNA, clone ChEST170j21. [BX935641]	0.00332489	1.48471
17420	BU119823	no hits	0.000117299	1.47597
41030	CV037738.1	gi|53556405|gb|CV037738.1|CV037738 4134745 BARC_3GAL chicken mixed tissue Gallus gallus cDNA clone 3GAL_28H13 5 , mRNA sequence	0.00626968	1.46993
33820	BU448745	Unknown	0.00718602	1.46735
33928	CO506152	Unknown	0.00545815	1.45626
27269	CR385573	Gallus gallus finished cDNA, clone ChEST93c22. [CR385573]	0.00106671	1.44795
23015	BU471845	no hits	0.00937144	1.44542
37645	CN384340	XP_355166 : gi:38085189:ref:XP_355166.1: PREDICTED: similar to novel protein [Mus musculus]	0.0059788	1.44367
1906	DN850556.1	gi|62809716|gb|DN850556.1|DN850556 4146069 BARC_3GAL chicken mixed tissue Gallus gallus cDNA clone 3GAL_47H06 5 , mRNA sequence	0.000218868	1.43627
9353	AJ396165	XP_423726 : gi:50794838:ref:XP_423726.1: PREDICTED: similar to scaffold attachment factor B; heat-shock protein (HSP27) estrogen response element and TATA box-binding protein; HSP27 ERE-TATA-binding protein; glutathione S-transferase fusion protein; scaff	0.00322649	1.43449
23223	BU277345	no hits	0.00819711	1.43248
20236	CR382431	P35227 : (P35227) Polycomb group RING finger protein 2 (DNA-binding protein Mel-18) (RING finger protein 110) (Zinc finger protein 144)	0.00478382	1.43202
32017	BU399110.1	gi|25768166|gb|BU399110.1|BU399110 603534065F1 CSEQCHN58 Gallus gallus cDNA clone ChEST492b17 5 , mRNA sequence	0.00149538	1.4303
11666	CR385828	Gallus gallus finished cDNA, clone ChEST66k8. [CR385828]	0.0090138	1.42917
28011	L14924	Q07212 : (Q07212) Thy-1 membrane glycoprotein precursor (Thy-1 antigen)	0.00546015	1.42902
1917	AJ395000	Unknown	0.000445413	1.41939
7175	BX929405	Gallus gallus finished cDNA, clone ChEST183n15. [BX929405]	0.0086729	1.41722
20829	CR390467	Gallus gallus finished cDNA, clone ChEST443o23. [CR390467]	0.000601485	1.41502
24102	BU113887	XP_417040 : gi:50730839:ref:XP_417040.1: PREDICTED: hypothetical protein XP_417040 [Gallus gallus]	2.34451e-05	1.40839
30121	BX929280	Gallus gallus finished cDNA, clone ChEST979f1. [BX929280]	0.00290296	1.40682
12109	BU365252.1	gi|25873253|gb|BU365252.1|BU365252 603785068F1 CSEQCHN72 Gallus gallus cDNA clone ChEST739h18 5 , mRNA sequence	0.00808177	1.4056
15801	AJ724913	no hits	0.00449341	1.40504
31289	X16880	Chicken mRNA for lamin B2. [X16880]	0.00333975	1.40498
25416	CR391592.1	gi|46430237|emb|CR391592.1| Gallus gallus finished cDNA, clone ChEST553n23	0.000623789	1.40233
41561	BU372629	XP_418958 : gi:50734055:ref:XP_418958.1: PREDICTED: similar to RIO kinase 1 isoform 1; AD034 protein [Gallus gallus]	0.00892826	1.40026
39784	M60853	Chicken thrombospondin mRNA, complete cds. [M60853]	0.00035864	1.39797
621	BU397839	XP_419425 : gi:50740311:ref:XP_419425.1: PREDICTED: similar to Feline leukemia virus subgroup C receptor-related protein 1 (Feline leukemia virus subgroup C receptor) (hFLVCR) [Gallus gallus]	0.00471483	1.39406
26032	BU455951	Q8BVA4 (Q8BVA4) Mus musculus adult male urinary bladder cDNA, RIKEN full-length enriched library, clone:9530004A21 product:leiomodin 1 (smooth muscle), full insert sequence, partial (9%) [TC202325]	0.00916348	1.394
16339	CR406653	Gallus gallus finished cDNA, clone ChEST767i2. [CR406653]	4.33169e-05	1.39298
14420	CR391224	Gallus gallus finished cDNA, clone ChEST181a7. [CR391224]	0.00693664	1.3892
17482	DT658523.1	gi|74250604|gb|DT658523.1|DT658523 pgr1n.UA001.3732 Normalized chicken reproductive tract (pgr1n) Gallus gallus cDNA clone UAGgRT80_D12_D12_08 5 , mRNA sequence	0.00584579	1.38835
336	BU393434	Unknown	0.00289452	1.38428
8007	L24906	P36377 : (P36377) SPARC precursor (Secreted protein acidic and rich in cysteine) (Osteonectin) (ON) (Basement-membrane protein 40) (BM-40)	0.00731249	1.38393
6094	AJ720050	Q7Z608 : (Q7Z608) FIP1L1/PDGFRA fusion protein	0.00288659	1.3837
5631	CR522955	ENSGALP00000016479 : ENSGALP00000016479 pep:novel chromosome:WASHUC1:1:32816480:32946242:-1 gene:ENSGALG00000010148 transcript:ENSGALT00000016498	0.00273672	1.38308
17541	CO772769	testis_EST03866 Testis cDNA Library Gallus gallus cDNA 3', mRNA sequence [CO772769]	0.00773142	1.38199
10149	CR407438	Gallus gallus finished cDNA, clone ChEST781a1. [CR407438]	0.00533955	1.37912
5884	BU251230	Unknown	6.0713e-05	1.3771
3448	BX950818	Gallus gallus finished cDNA, clone ChEST773m8. [BX950818]	0.00050409	1.37072
4160	BU476105	XP_419000 : gi:50734574:ref:XP_419000.1: PREDICTED: similar to myosin X [Gallus gallus]	0.00172159	1.36475
9496	AY390351	Q6TPK5 : (Q6TPK5) Schwann cell-specific EGF-like repeat autocrine factor	0.00637551	1.36071
9321	AF335427	Gallus gallus bZIP protein E4BP4 mRNA, complete cds. [AF335427]	0.00992786	1.36013
44652	AY390351	Q6TPK5 : (Q6TPK5) Schwann cell-specific EGF-like repeat autocrine factor	0.00821713	1.35531
17345	CR407207	no hits	0.00213119	1.35208
7716	BU211990	XP_421848 : gi:50750045:ref:XP_421848.1: PREDICTED: similar to GULP, engulfment adaptor PTB domain containing 1; PTB domain adaptor protein CED-6; engulfment adapter protein [Gallus gallus]	0.0072485	1.34977
11232	CR389349	no hits	0.00456574	1.34936
1576	BX950498	Gallus gallus finished cDNA, clone ChEST538c4. [BX950498]	0.00108544	1.34512
26235	CF255376	Q6UX46 (Q6UX46) RGPG542, partial (48%) [TC219686]	0.0012647	1.34146
5103	BX932250	Gallus gallus finished cDNA, clone ChEST352j2. [BX932250]	0.0025825	1.34031
20832	BU201775	Unknown	0.0094575	1.33823
36892	BU222936	ASPM_MOUSE (Q8CJ27) Abnormal spindle-like microcephaly-associated protein homolog (Calmodulin-binding protein 1) (Spindle and hydroxyurea checkpoint abnormal protein) (Calmodulin-binding protein Sha1), partial (3%) [TC195186]	0.00604381	1.33669
32067	CR732796	Gallus gallus finished cDNA, clone ChEST538k16. [CR732796]	0.00591089	1.33477
10712	CR523059	Gallus gallus finished cDNA, clone ChEST563a19. [CR523059]	0.0036259	1.33245
17687	CV037755	4134763 BARC_3GAL chicken mixed tissue Gallus gallus cDNA clone 3GAL_28L01 5', mRNA sequence [CV037755]	0.00853002	1.32885
17895	BU119051	Unknown	0.0011328	1.32705
20300	BU242551	no hits	0.000579975	1.32504
26627	CR390783	Q9NVD7 : (Q9NVD7) Alpha-parvin (Calponin-like integrin-linked kinase binding protein) (CH-ILKBP)	0.00672577	1.32273
8578	BU124621	XP_423791 : gi:50795620:ref:XP_423791.1: PREDICTED: similar to Amyotrophic lateral sclerosis 2 chromosome region candidate gene protein 19 (Partitioning-defective 3-like protein) (PAR3-L protein) (PAR3-beta), partial [Gallus gallus]	0.00357142	1.31678
4122	BU397781	Q9I8T7 : (Q9I8T7) Clock protein (BMAL1b&apos;)	0.000793932	1.31647
2980	AJ720464	Gallus gallus mRNA for hypothetical protein, clone 18e15. [AJ720464]	0.00481938	1.31643
38287	CR339013	Gallus gallus finished cDNA, clone ChEST992l12. [CR339013]	0.00572575	1.31401
3251	CR523261	Q9DA95 : (Q9DA95) Mus musculus adult male testis cDNA, RIKEN full-length enriched library, clone:1700016N17 product:peptidylprolyl isomerase (cyclophilin)-like 2, full insert sequence. (Fragment)	0.000359639	1.31339
30471	BU398654	Q59A30 : (Q59A30) SON DNA-binding protein	0.000873028	1.30585
21536	CR523595	XP_425391 : gi:50758466:ref:XP_425391.1: PREDICTED: similar to bromodomain adjacent to zinc finger domain, 1B; transcription factor WSTF; Williams-Beuren syndrome chromosome region 10; Williams-Beuren syndrome chromosome region 9 [Gallus gallus]	0.00675353	1.30455
23378	ENSGALT00000027893.1	no hits	0.00123508	1.30178
35812	BX935301	no hits	0.000101341	1.30068
8622	BU361801	Q9HCY0 : (Q9HCY0) Putative transcription factor-like nuclear regulator	0.00207055	1.30042
9634	X03509	P05122 : (P05122) Creatine kinase B-type (Creatine kinase, B chain) (B-CK)	0.00606871	1.29817
17076	AJ719449	XP_414532 : gi:50754892:ref:XP_414532.1: PREDICTED: similar to Adult retina protein [Gallus gallus]	0.0090571	1.29728
12237	BU456268	XP_422190 : gi:50750930:ref:XP_422190.1: PREDICTED: similar to Kinesin-like protein KIF14 [Gallus gallus]	0.00409225	1.29702
17627	BU130869	P23614 : (P23614) 23 kDa cortical cytoskeleton-associated protein (CAP-23)	0.00126283	1.29676
22758	AF132531	Q9W7C3 : (Q9W7C3) CLOCK	0.00893324	1.2947
12771	BU257038	no hits	0.000667998	1.2941
31468	CR523018	no hits	0.00110128	1.29364
26837	CR523131	Gallus gallus finished cDNA, clone ChEST1036g16. [CR523131]	0.00273884	1.29152
4796	BU266269.1	gi|25537219|gb|BU266269.1|BU266269 603506361F1 CSEQCHN52 Gallus gallus cDNA clone ChEST431j16 5 , mRNA sequence	0.00469673	1.29138
32282	BU330064	Q8IWZ2 (Q8IWZ2) Multiple ankyrin repeats single KH domain protein isoform 2, partial (20%) [TC214596]	0.00774573	1.28833
21607	CR352765.1	gi|45423182|emb|CR352765.1| Gallus gallus finished cDNA, clone ChEST428b3	0.00662794	1.28413
24355	CR388895	Gallus gallus finished cDNA, clone ChEST170p12. [CR388895]	0.00449202	1.28237
41688	BU267508	Unknown	0.00931067	1.28213
3269	CD739133	ANR6_HUMAN (Q9Y2G4) Ankyrin repeat domain protein 6, partial (13%) [TC222832]	0.000751885	1.2819
10441	BX950437	Q924Y0 : (Q924Y0) Gamma-butyrobetaine dioxygenase (Gamma-butyrobetaine,2-oxoglutarate dioxygenase) (Gamma-butyrobetaine hydroxylase) (Gamma-BBH)	0.00739353	1.28087
18715	AY034432	Gallus gallus cryptochrome 1 mRNA, complete cds. [AY034432]	0.000659976	1.27806
40870	AJ720696	Q5ZIT8 : (Q5ZIT8) Hypothetical protein	0.00135259	1.2775
11947	AY159125	Gallus gallus integrin beta 1A precursor, mRNA, partial cds. [AY159125]	0.000206289	1.27708
28314	BU474745	no hits	0.006818	1.27569
32598	BX935498	Gallus gallus finished cDNA, clone ChEST868a3. [BX935498]	0.00713617	1.2753
23013	BU464797	no hits	0.00866104	1.2744
16903	BU329650	ENSGALP00000025349 : ENSGALP00000025349 pep:novel chromosome:WASHUC1:2:120365380:120383104:1 gene:ENSGALG00000015747 transcript:ENSGALT00000025395	0.00239006	1.27373
21798	BU234518	Q9QCX4 (Q9QCX4) Overlapping protein, partial (3%) [TC223630]	0.00128527	1.27322
44272	AF199011	Gallus gallus homeoprotein Meis2 (Meis2) mRNA, complete cds. [AF199011]	0.00575114	1.27104
9372	BU319844	ENSGALP00000008101 : ENSGALP00000008101 pep:novel chromosome:WASHUC1:19:6674497:6729037:1 gene:ENSGALG00000005061 transcript:ENSGALT00000008115	0.00179358	1.26986
20537	BU393965	no hits	0.00554832	1.26821
13080	AF408695	Gallus gallus homeodomain transcription factor HoxA-7 (Hoxa-7) mRNA, complete cds. [AF408695]	0.00546738	1.268
13897	BU396896	P98200 : (P98200) Potential phospholipid-transporting ATPase IB (ATPase class I type 8A member 2)	0.00281862	1.26776
28839	AJ721127	Gallus gallus partial mRNA for hypothetical protein, clone 37g20. [AJ721127]	0.00969864	1.26723
19201	BU319947	Unknown	0.00659876	1.26676
25129	CR386519	no hits	0.0088123	1.26631
16345	CR389801.1	gi|46428446|emb|CR389801.1| Gallus gallus finished cDNA, clone ChEST718a23	0.00256805	1.26596
4175	CR353115	Gallus gallus finished cDNA, clone ChEST216n19. [CR353115]	0.00220504	1.26382
2910	CV859687	gonad_EST07163 Embryonic gonad cDNA Library Gallus gallus cDNA 5', mRNA sequence [CV859687]	0.00143887	1.26236
5077	BU370642	no hits	0.0058077	1.26163
44924	CR406169	Gallus gallus finished cDNA, clone ChEST844p8. [CR406169]	0.00724111	1.26095
17214	CR524318	Gallus gallus finished cDNA, clone ChEST814n13. [CR524318]	0.00466285	1.26056
43930	BU212825	no hits	0.00491405	1.25881
6961	AF534911	Q71BV1 : (Q71BV1) Arylsulfatase	0.00828886	1.25563
41023	DR427703	PESC_HUMAN (O00541) Pescadillo homolog 1, partial (44%) [TC210381]	0.0028605	1.25493
7223	BU478781	Unknown	0.0048736	1.25479
9928	BU316844	Q6EAS5 : (Q6EAS5) 1,4-alpha-glucan branching enzyme (Glycogen branching enzyme) (Brancher enzyme)	0.00107985	1.25362
9717	AJ719851	Q5ZL83 : (Q5ZL83) Hypothetical protein	0.00169957	1.25042
20872	AL587364	XP_417521 : gi:50759113:ref:XP_417521.1: PREDICTED: similar to mKIAA1626 protein [Gallus gallus]	0.00762694	1.2499
41900	CR385591	Q70IY0 : (Q70IY0) Hypothetical protein	0.00468154	1.2478
54	CR385377	XP_416756 : gi:50730068:ref:XP_416756.1: PREDICTED: similar to 1-acyl-sn-glycerol-3-phosphate acyltransferase gamma (1-AGP acyltransferase 3) (1-AGPAT 3) (Lysophosphatidic acid acyltransferase-gamma) (LPAAT-gamma) (1-acylglycerol-3-phosphate O-acyltransfe	0.00778449	1.24708
13802	CR391193	no hits	0.00189482	1.24226
31984	BX936180	XP_424364 : gi:50805870:ref:XP_424364.1: PREDICTED: similar to group IIE secreted phospholipase A2 [Gallus gallus]	0.000147184	1.24202
28991	BU345432	XP_413786 : gi:50752873:ref:XP_413786.1: PREDICTED: similar to hypothetical protein FLJ13213 [Gallus gallus]	0.00750947	1.23988
30987	CR353628	Gallus gallus finished cDNA, clone ChEST920f9. [CR353628]	0.00586561	1.23986
14772	AY393846	Q6EE31 : (Q6EE31) Chaperonin subunit 8 theta	0.00453864	1.23837
14237	CR387284	Gallus gallus finished cDNA, clone ChEST175h17. [CR387284]	0.00290771	1.23559
40640	BU320964.1	gi|25828965|gb|BU320964.1|BU320964 603849550F1 CSEQCHN62 Gallus gallus cDNA clone ChEST843d13 5 , mRNA sequence	0.00405643	1.23513
326	CR523827	Gallus gallus finished cDNA, clone ChEST919e7. [CR523827]	0.00337139	1.23509
21368	CR389381	XP_415453 : gi:50757261:ref:XP_415453.1: PREDICTED: similar to KIAA0625 protein [Gallus gallus]	0.00407568	1.23178
20354	AB009975.1	gi|3116230|dbj|AB009975.1| Gallus gallus mRNA for MSSP-1, complete cds	0.000968838	1.23116
3529	CN219373	XP_414665 : gi:50755234:ref:XP_414665.1: PREDICTED: similar to transcription elongation regulator 1; transcription factor CA150; TATA box binding protein (TBP)-associated factor, RNA polymerase II, S, 150kD; TATA box-binding protein-associated factor 2S [	0.00563108	1.2307
12035	AB012236	Gallus gallus mRNA for SOX9, complete cds. [AB012236]	0.00438439	1.23044
17613	BU228666	Q6ZQ95 (Q6ZQ95) MKIAA0562 protein (Fragment), partial (29%) [TC195591]	0.00668218	1.22627
14685	AJ719306	Q9GZZ1 : (Q9GZZ1) Hypothetical protein FLJ13194 (Hypothetical protein FLJ13028) (Hypothetical protein MAK3)	0.00819937	1.22581
4049	BU291329	Q4SI26 : (Q4SI26) Chromosome 5 SCAF14581, whole genome shotgun sequence. (Fragment)	0.00803928	1.22244
29799	CR353524	no hits	0.00300211	1.22103
26678	CR389859	no hits	6.21931e-05	1.22015
9371	BU486104	no hits	0.0049003	1.21842
27681	BU123695	no hits	0.00442445	1.21757
7366	BU372682	XP_414185 : gi:50753932:ref:XP_414185.1: PREDICTED: similar to hypothetical protein FLJ12998 [Gallus gallus]	0.0083449	1.21663
6717	BU366243	XP_417173 : gi:50731115:ref:XP_417173.1: PREDICTED: similar to dynein, cytoplasmic, heavy chain 2 [Gallus gallus]	0.0075824	1.21547
40746	AJ720971	Q5ZI13 : (Q5ZI13) Hypothetical protein	0.00615824	1.21521
24069	BX930050.1	gi|41630578|emb|BX930050.1| Gallus gallus finished cDNA, clone ChEST985n19	0.0082346	1.21267
18693	AF224314	O57328 : (O57328) Frizzled 1 precursor (Frizzled-1) (Fz-1) (cFz-1)	0.00544579	1.21008
15154	CR389285	Gallus gallus finished cDNA, clone ChEST110l22. [CR389285]	0.003049	1.20854
4614	BU221576	Q52LS2 : (Q52LS2) Protocadherin 18,	0.00540804	1.20802
5816	CR389743	Gallus gallus finished cDNA, clone ChEST317o20. [CR389743]	0.00944762	1.20754
1050	CR407123	no hits	0.000301055	1.20588
4060	AJ720588	Q5ZJ46 : (Q5ZJ46) Hypothetical protein	0.00966635	1.20508
18668	CR407424	Gallus gallus finished cDNA, clone ChEST710j19. [CR407424]	0.00640922	1.20502
14957	BX260855	no hits	0.00381997	1.20341
6471	BU459255	XP_413746 : gi:50752789:ref:XP_413746.1: PREDICTED: similar to pDJA1 chaperone [Gallus gallus]	0.00979417	1.20318
7841	U00697	Gallus gallus orphan receptor (COUP-TFII) mRNA, complete cds. [U00697]	0.00829186	1.20298
2968	AJ720676	Q5ZIV8 : (Q5ZIV8) Hypothetical protein	0.00640062	1.20167
18980	BX929570	Gallus gallus finished cDNA, clone ChEST739l3. [BX929570]	0.00313339	1.20072
10450	M88593	Gallus gallus alpha-1 type XI collagen chain mRNA, 3' end. [M88593]	0.00631991	1.19927
13099	CR385737	ENSGALP00000014679 : ENSGALP00000014679 pep:novel chromosome:WASHUC1:7:15929050:15932090:1 gene:ENSGALG00000009031 transcript:ENSGALT00000014695	0.00499088	1.19521
6210	CR388525	P84157 : (P84157) Transmembrane anchor protein 1	0.00285957	1.19507
17153	BX274138	XP_417359 : gi:50758661:ref:XP_417359.1: PREDICTED: similar to dystrobrevin binding protein 1 isoform a; dysbindin [Gallus gallus]	0.00493152	1.19506
3540	M18355	Chicken calmodulin-like protein (neoCaM) mRNA, partial cds. [M18355]	0.00889687	1.19471
2444	BU213499	Unknown	0.00553838	1.19436
21683	D82364	Q90840 : (Q90840) A variant of TSC-22	0.00341386	1.19401
19459	CR354324	XP_421014 : gi:50747848:ref:XP_421014.1: PREDICTED: similar to tumor susceptibility protein 101 [Gallus gallus]	0.00647246	1.19254
12217	BU304608	XP_414184 : gi:50753930:ref:XP_414184.1: PREDICTED: similar to Hypothetical protein CBG08970 [Gallus gallus]	0.00566817	1.19213
4232	CR353964	Gallus gallus finished cDNA, clone ChEST318c2. [CR353964]	0.000693796	1.19199
7532	BU260526	XP_420439 : gi:50746315:ref:XP_420439.1: PREDICTED: similar to hypothetical protein [Gallus gallus]	0.00873491	1.19136
4420	AJ851587	XP_423567 : gi:50790592:ref:XP_423567.1: PREDICTED: similar to CDNA sequence BC024814 [Gallus gallus]	0.00751828	1.19108
27760	BU374127	XP_415234 : gi:50756599:ref:XP_415234.1: PREDICTED: similar to hypothetical protein FLJ14360 [Gallus gallus]	0.000621291	1.19099
13351	BX930013	ENSGALP00000026815 : ENSGALP00000026815 pep:novel chromosome:WASHUC1:3:104360884:104597266:1 gene:ENSGALG00000016641 transcript:ENSGALT00000026866	0.00437006	1.18951
15300	BU426155	XP_417756 : gi:50759734:ref:XP_417756.1: PREDICTED: similar to Type II inositol-1,4,5-trisphosphate 5-phosphatase precursor (Phosphoinositide 5-phosphatase) (5PTase) [Gallus gallus]	0.00114719	1.18947
12827	BU402670	no hits	0.00622328	1.18928
7675	CR522954	no hits	0.00401085	1.1885
12923	BX935598	Q9UKI2 : (Q9UKI2) Cdc42 effector protein 3 (Binder of Rho GTPases 2) (MSE55-related Cdc42-binding protein)	0.00916616	1.18761
12924	BU368033	Unknown	0.0020878	1.18688
5646	BU381895	XP_415286 : gi:50756711:ref:XP_415286.1: PREDICTED: similar to KIAA0852 protein [Gallus gallus]	0.00870578	1.18551
21731	BU327134	XP_422239 : gi:50751059:ref:XP_422239.1: PREDICTED: similar to kinesin-associated protein 3; smg GDS-associated protein; small G protein GDP dissociation stimulator [Gallus gallus]	0.00667837	1.18248
16100	CR407528	no hits	0.00526611	1.18083
32310	CO768250	spleen_EST03976 Spleen cDNA Library Gallus gallus cDNA 3', mRNA sequence [CO768250]	0.00683477	1.17977
11251	AL587465.1	gi|13192499|gb|AL587465.1|AL587465 AL587465 BP Chicken Brain Library Gallus gallus cDNA clone ROS057E08, mRNA sequence	0.0056853	1.17963
28659	BU199959	Unknown	0.00280958	1.17962
3528	CR389242	no hits	0.00790477	1.17841
4937	CO423331	no hits	0.00402198	1.17798
34670	CR391638	Gallus gallus finished cDNA, clone ChEST898g15. [CR391638]	0.00924744	1.17612
14453	BU234163	no hits	0.00275808	1.17321
39274	BU340845	no hits	0.00761528	1.16897
16941	BX933114	XP_418578 : gi:50732317:ref:XP_418578.1: PREDICTED: similar to KIAA1462 protein [Gallus gallus]	0.00434773	1.16811
26162	BU370045	XP_414072 : gi:50753625:ref:XP_414072.1: PREDICTED: similar to neuronal calcium binding protein 2 [Gallus gallus]	0.00966904	1.16699
20819	BU383691	XP_413959 : gi:50753324:ref:XP_413959.1: PREDICTED: similar to Ras GTPase-activating-like protein IQGAP1 (P195) [Gallus gallus]	0.00735491	1.16683
22760	CR390952	no hits	0.00503193	1.16601
4843	CR523723	no hits	0.00578423	1.16554
25126	BU213640	no hits	0.00850126	1.16311
29551	CR406827	Gallus gallus finished cDNA, clone ChEST732h11. [CR406827]	0.00709747	1.16296
16183	AJ719729	Q5ZLK5 : (Q5ZLK5) Hypothetical protein	0.00579006	1.16218
9111	CR524215	no hits	0.000894512	1.16186
27020	BU239909	ENSGALP00000001845 : ENSGALP00000001845 pep:novel chromosome:WASHUC1:9:166419:199414:1 gene:ENSGALG00000001217 transcript:ENSGALT00000001847	0.00346095	1.15874
14513	CR386526	no hits	0.00307221	1.15834
589	BU434877	no hits	0.00326342	1.1572
13705	BX932164	Gallus gallus finished cDNA, clone ChEST1031e5. [BX932164]	0.00638939	1.15351
7050	BX934563	XP_417282 : gi:50731480:ref:XP_417282.1: PREDICTED: similar to EMSY protein [Gallus gallus]	0.00982242	1.15279
27272	BU457507	XP_424691 : gi:50811330:ref:XP_424691.1: PREDICTED: similar to aspartyl(asparaginyl)beta-hydroxylase; HAAH [Gallus gallus]	0.00220286	1.15256
22457	BU295043	no hits	0.00434724	1.15249
10872	AJ851381	Q5F4B9 : (Q5F4B9) Hypothetical protein	0.00452982	1.14987
8648	AJ719601	Q5ZLY3 : (Q5ZLY3) Hypothetical protein	0.00717056	1.14882
16908	AJ721090	ENSGALP00000025342 : ENSGALP00000025342 pep:novel chromosome:WASHUC1:2:120244850:120260241:-1 gene:ENSGALG00000015744 transcript:ENSGALT00000025388	0.00795247	1.14712
27225	U35610	Gallus gallus gizzard PTB-associated splicing factor mRNA, partial cds. [U35610]	0.0067395	1.14565
14769	AJ720190	ENSGALP00000015531 : ENSGALP00000015531 pep:novel chromosome:WASHUC1:7:18701342:18765243:-1 gene:ENSGALG00000009551 transcript:ENSGALT00000015547	0.00818109	1.14482
32692	BU447711	Q8WZ42 : (Q8WZ42) Titin	0.00984699	1.14174
10961	BU221157	Q9Y6D9 : (Q9Y6D9) Mitotic spindle assembly checkpoint protein MAD1 (Mitotic arrest deficient-like protein 1) (MAD1-like 1) (Mitotic checkpoint MAD1 protein-homolog) (HsMAD1) (hMAD1) (Tax binding protein-181)	0.00924085	1.13397
24877	BX950731	Gallus gallus finished cDNA, clone ChEST201i24. [BX950731]	0.00720625	1.12628
14358	AJ719766	Q5BC52 : (Q5BC52) Hypothetical protein	0.00607603	1.11733
2222	BU441037	XP_419288 : gi:50738310:ref:XP_419288.1: PREDICTED: similar to Mitochondrial translational initiation factor 2 [Gallus gallus]	0.00246943	1.11301
39827	BX934922	Q5QGT0 : (Q5QGT0) Receptor expression enhancing protein 5 (C5orf18 protein)	0.00992763	0.905244
22017	AY116217	Gallus gallus fast myosin heavy chain HCII (N101) mRNA, complete cds. [AY116217]	0.00771833	0.898253
22733	AJ720100	XP_422124 : gi:50750744:ref:XP_422124.1: PREDICTED: similar to 4633402D15Rik protein [Gallus gallus]	0.0080736	0.888232
38225	CR390544	Gallus gallus finished cDNA, clone ChEST663p6. [CR390544]	0.00731503	0.886515
7707	BX950343	XP_415008 : gi:50756083:ref:XP_415008.1: PREDICTED: similar to tubulin tyrosine ligase; tubulin-tyrosine ligase; 2410003M22Rik [Gallus gallus]	0.00991963	0.879139
40145	CV859368	gonad_EST06844 Embryonic gonad cDNA Library Gallus gallus cDNA 5', mRNA sequence [CV859368]	0.00910714	0.878394
19856	AJ720202	Q5ZK82 : (Q5ZK82) Hypothetical protein	0.00200629	0.877763
39220	CR391162	no hits	0.00604781	0.876207
33166	BU412953	no hits	0.004112	0.876009
35487	X52193	P16236 : (P16236) C-Rel proto-oncogene protein (C-Rel protein) (p68)	0.00995235	0.87411
8320	AJ719890	Q5ZL44 : (Q5ZL44) Hypothetical protein	0.000686718	0.873911
27350	CR733334	Gallus gallus finished cDNA, clone ChEST922k17. [CR733334]	0.00690677	0.873313
34169	BU216328	Unknown	0.0083436	0.868112
28672	CR406448	ENSGALP00000014939 : ENSGALP00000014939 pep:novel chromosome:WASHUC1:14:20010689:20015975:1 gene:ENSGALG00000009181 transcript:ENSGALT00000014955	0.00825105	0.867592
41307	BU439350	no hits	0.00732347	0.866927
39232	BU303668.1	gi|25753380|gb|BU303668.1|BU303668 603608737F1 CSEQCHN56 Gallus gallus cDNA clone ChEST595i9 5 , mRNA sequence	0.00546687	0.866129
27659	AJ720824	Q91YH7 : (Q91YH7) Neurochondrin	0.00538601	0.865857
15089	BU201021	AGR_C_2185p, yci {Agrobacterium tumefaciens;} , partial (5%) [TC197180]	0.00763349	0.864948
22932	BX930129	no hits	0.00856706	0.863743
14624	BX933128	Q6PZ05 : (Q6PZ05) Cysteine protease APG4A (Autophagy 4 homolog A) (Autophagy-related cysteine endopeptidase 2A) (Autophagin-2A) (bAut2A)	0.00319032	0.862993
29493	BU256923	ENSGALP00000014319 : ENSGALP00000014319 pep:novel chromosome:WASHUC1:17:9325918:9348362:1 gene:ENSGALG00000008819 transcript:ENSGALT00000014335	0.00879007	0.862923
33369	CR523413	no hits	0.00999365	0.861564
42903	BU104750	ENSGALP00000003614 : ENSGALP00000003614 pep:novel chromosome:WASHUC1:9:2023042:2062551:1 gene:ENSGALG00000002302 transcript:ENSGALT00000003621	0.000466707	0.85991
3016	BU111541	XP_418996 : gi:50734560:ref:XP_418996.1: PREDICTED: similar to hypothetical protein FLJ11193 [Gallus gallus]	0.00313688	0.859058
5782	BX934391	XP_422231 : gi:50751041:ref:XP_422231.1: PREDICTED: similar to phosphatidylinositol glycan, classC [Gallus gallus]	0.00720342	0.85836
12147	CR387138	ENSGALP00000006581 : ENSGALP00000006581 pep:novel chromosome:WASHUC1:6:10076936:10091798:1 gene:ENSGALG00000004144 transcript:ENSGALT00000006591	0.00868979	0.85832
4174	CN229887	Unknown	0.00563022	0.857758
31028	BX934165	Gallus gallus finished cDNA, clone ChEST440l12. [BX934165]	0.00768482	0.856264
16064	M59457	P21869 : (P21869) Casein kinase II, alpha&apos; chain (CK II)	0.000741682	0.855887
37958	DR415118	Unknown	0.00225926	0.854573
10581	AB015289	Q9YGC1 : (Q9YGC1) B cell linker protein BLNK (BASH)	0.00305363	0.853656
21083	CR387417	no hits	0.00180323	0.851782
39739	CR390345	Gallus gallus finished cDNA, clone ChEST148i24. [CR390345]	0.00519891	0.851556
33192	BU382282	no hits	0.00756615	0.850513
25713	BU127058	Q6Z707 (Q6Z707) Non-ribosomal peptide synthetase modules and related proteins-like, partial (3%) [TC206802]	0.00843335	0.850205
33373	AF067959	O93353 : (O93353) Homeobox protein Hox-D3	0.00449485	0.849283
36272	AY847576	XP_418181 : gi:50760920:ref:XP_418181.1: PREDICTED: similar to butyrophilin, subfamily 3, member A3 isoform a; butyrophilin 3 [Gallus gallus]	0.000511157	0.848932
15336	BX929921	ENSGALP00000004172 : ENSGALP00000004172 pep:novel chromosome:WASHUC1:Un:47559106:47559798:1 gene:ENSGALG00000002654 transcript:ENSGALT00000004181	0.00979716	0.848615
29735	BX929971	Q969Q5 : (Q969Q5) Ras-related protein Rab-24	0.00569448	0.848548
14984	CN217661	no hits	0.0017439	0.846678
18193	AJ851388	Q5F4B2 : (Q5F4B2) Hypothetical protein	0.00585131	0.84628
37611	BU377312	XP_415670 : gi:50757837:ref:XP_415670.1: PREDICTED: similar to DNA polymerase gamma subunit 2, mitochondrial precursor (Mitochondrial DNA polymerase accessory subunit) (PolG-beta) (MtPolB) (DNA polymerase gamma accessory 55 kDa subunit) (p55) [Gallus gall	0.00356962	0.845631
8157	BU410641	no hits	0.00929482	0.845555
6490	BU283777	no hits	0.00959267	0.845133
29823	BU467240	no hits	0.0044029	0.84498
36406	L06109	Gallus gallus activated T cell-specific G protein-coupled receptor mRNA, complete cds. [L06109]	0.00823968	0.844457
31754	CR523502	Q5VU37 : (Q5VU37) Formin 2	0.00557431	0.843494
10882	BU262957	XP_422425 : gi:50751492:ref:XP_422425.1: PREDICTED: similar to Polo-like kinase 3 [Gallus gallus]	0.00833551	0.842028
39843	BU392063	Q8Z6G1 (Q8Z6G1) Succinylglutamic semialdehyde dehydrogenase , partial (4%) [TC206199]	0.00384425	0.841299
30011	CR386560	no hits	0.00550069	0.839705
7657	CR523274	no hits	0.00444264	0.83917
24295	BU446394	no hits	0.00455399	0.838447
30466	BU467689	Unknown	0.00853409	0.837291
12179	AJ720462	Q5ZJH2 : (Q5ZJH2) Nicalin precursor (Nicastrin-like protein)	0.00201115	0.836443
11306	BU278220	no hits	0.00457099	0.836442
29231	AF074248	O93378 : (O93378) Signal transducer and activator of transcription 5B	0.00506459	0.835899
28719	BU332034	no hits	0.00333712	0.835079
29382	CR352564	Gallus gallus finished cDNA, clone ChEST837h7. [CR352564]	0.00167914	0.834988
10359	BU297173	no hits	0.00455421	0.834819
21822	BX929685	XP_427367 : gi:50777892:ref:XP_427367.1: PREDICTED: similar to Kruppel-like factor 3 (Basic kruppel-like factor) (CACCC-box binding protein BKLF) (TEF-2), partial [Gallus gallus]	0.00464961	0.833633
28284	CR523962	XP_428540 : gi:50801483:ref:XP_428540.1: PREDICTED: similar to putative 40S ribosomal protein 20S protein, partial [Gallus gallus]	0.00520362	0.833169
38297	CR386219	XP_422377 : gi:50751394:ref:XP_422377.1: PREDICTED: similar to deoxyribonuclease II beta isoform 1 precursor; deoxyribonuclease II beta; endonuclease DLAD [Gallus gallus]	0.00743865	0.833167
32544	CR389512	no hits	0.00160742	0.831516
3609	CR388788	Gallus gallus finished cDNA, clone ChEST511l24. [CR388788]	0.00328295	0.830865
35599	BU421563	Q6NRK3 (Q6NRK3) MGC83749 protein, partial (7%) [TC226319]	0.00216642	0.830034
13217	AJ720764	Q9CS89 : (Q9CS89) Mus musculus 8 days embryo whole body cDNA, RIKEN full-length enriched library, clone:5730409G15 product:hypothetical S-adenosyl-L-methionine-dependent methyltransferases structure containing protein, full insert sequence. (Fragment	0.00706124	0.827961
17471	X84043	Q90865 : (Q90865) Hepatocyte growth factor-like/macrophage stimulating protein	0.00771833	0.827898
3693	BU418843	XP_421552 : gi:50749252:ref:XP_421552.1: PREDICTED: similar to ADAM 8 precursor (A disintegrin and metalloproteinase domain 8) (Cell surface antigen MS2) (CD156a antigen) (CD156) [Gallus gallus]	0.00286296	0.827289
26647	BU362557	no hits	0.0074924	0.827114
21597	CR386034	no hits	0.00322548	0.825473
37892	CR385283	no hits	0.00148304	0.825059
5390	BU228704	no hits	0.0023383	0.824927
12159	BU301490	no hits	0.0043142	0.82462
37229	BU255241	Q6AZB8 (Q6AZB8) Zgc:91866, partial (74%) [TC216013]	0.00253549	0.82393
6271	CR385986	Gallus gallus finished cDNA, clone ChEST240f6. [CR385986]	0.00305032	0.823286
25370	AJ719734	Q5ZLK0 : (Q5ZLK0) Hypothetical protein	0.000572089	0.822761
14733	AJ719307	Q5ZMS7 : (Q5ZMS7) Hypothetical protein	0.00156851	0.821034
10073	CR386697	no hits	0.00864542	0.820614
25792	CV858571	HSU75308 TBP-associated factor {Homo sapiens;} , partial (36%) [TC193837]	0.00112369	0.820528
23513	DR420254	JC7861 caspase-associated recruitment domain(CARD)-containing pro-apoptotic protein, CARP - Human {Homo sapiens;} , partial (82%) [TC214267]	0.00756554	0.820516
27777	AY376897	Q571H5 : (Q571H5) MKIAA0086 protein (Fragment)	0.0041919	0.820147
40164	CR385283	no hits	0.00486876	0.819864
29240	CR385721	XP_414538 : gi:50754913:ref:XP_414538.1: PREDICTED: similar to nuclear receptor binding SET domain protein 1 isoform b; androgen receptor-associated coregulator 267; Sotos syndrome, partial [Gallus gallus]	0.00194461	0.819141
25443	AJ851659	P42070 : (P42070) T lymphocyte activation antigen CD80 precursor (Activation B7-1 antigen)	0.00154252	0.818196
42949	ENSGALT00000011749.2	no hits	0.00571309	0.817585
7071	CR405906	Q8BP56 : (Q8BP56) Mus musculus 8 days embryo whole body cDNA, RIKEN full-length enriched library, clone:5730511L01 product:hypothetical Six-hairpin glycosyltransferases structure containing protein, full insert sequence (CDNA sequence BC023151)	0.00465667	0.816932
29180	BU235288	AB018188 myocilin {Bos taurus;} , partial (6%) [TC199315]	0.0071758	0.816597
27056	BU439737	Q54VD5 : (Q54VD5) Ras GTPase	0.00542291	0.816373
39579	BX266352	no hits	0.00575102	0.81615
11258	BU426000	XP_421418 : gi:50748820:ref:XP_421418.1: PREDICTED: similar to N system amino acid transporter NAT-1 [Gallus gallus]	0.00120744	0.815765
8193	BX930414	Q6DJ82 : (Q6DJ82) N-acylsphingosine amidohydrolase (Acid ceramidase)-like	0.00620675	0.814946
27821	X80258	G.gallus REV-ERBb mRNA. [X80258]	0.00325463	0.814566
36726	CR406096	no hits	0.00324671	0.81335
23635	CR523219	Gallus gallus finished cDNA, clone ChEST605h23. [CR523219]	0.00995881	0.81231
35287	BX929954	XP_417064 : gi:50730887:ref:XP_417064.1: PREDICTED: similar to ADP-ribosylation factor-like 11; ADP-ribosylation factor-like tumor suppressor protein 1 [Gallus gallus]	0.00483424	0.810238
488	BU337101	PIM1_BOVIN (Q9N0P9) Proto-oncogene serine/threonine-protein kinase pim-1 , partial (73%) [TC207862]	0.00344716	0.808291
31579	AJ719686	Q5ZLP8 : (Q5ZLP8) Hypothetical protein	0.00824281	0.805875
36284	BU124153	XP_422360 : gi:50751360:ref:XP_422360.1: PREDICTED: similar to calcium-activated chloride channel [Gallus gallus]	0.00879857	0.804353
41936	CF254391	mdvn115_d02 Marek's disease virus-infected spleen Gallus gallus cDNA, mRNA sequence [CF254391]	0.0041743	0.804248
10098	CN218704	no hits	0.00960701	0.803836
15949	BX950766	Gallus gallus finished cDNA, clone ChEST818f14. [BX950766]	0.00650616	0.80339
39550	BU206686.1	gi|25374531|gb|BU206686.1|BU206686 603103331F1 CSEQCHN03 Gallus gallus cDNA clone ChEST38n8 5 , mRNA sequence	0.00606836	0.803264
35650	BU335397	Q86X67 : (Q86X67) Nucleoside diphosphate linked moiety X motif 13 (Nudix motif 13)	0.000362974	0.802792
19640	BU444298	no hits	0.000835471	0.802484
35923	BX264144	no hits	0.00991647	0.800688
43229	CR390100	no hits	0.00488388	0.800602
23253	CR391245	Gallus gallus finished cDNA, clone ChEST202l17. [CR391245]	0.00926039	0.800421
25037	CD737546	Unknown	0.00520022	0.79902
36807	BU362713	no hits	0.00792837	0.797963
38199	CR352982	Gallus gallus finished cDNA, clone ChEST538k24. [CR352982]	0.00912866	0.796616
30934	BX935978	Gallus gallus finished cDNA, clone ChEST429e6. [BX935978]	0.00600148	0.795209
12448	CR385893	Gallus gallus finished cDNA, clone ChEST528k21. [CR385893]	0.00568709	0.795101
23738	CR389889	no hits	0.00724637	0.794735
38172	CR387110	Q8NAF0 : (Q8NAF0) Hypothetical protein FLJ35453	0.00113539	0.793702
19619	CR406885	no hits	0.000789545	0.793629
36900	CR407273	ENSGALP00000019779 : ENSGALP00000019779 pep:novel chromosome:WASHUC1:5:52692269:52755704:-1 gene:ENSGALG00000012124 transcript:ENSGALT00000019806	0.00403743	0.792778
3324	CR386306	no hits	0.00425151	0.792761
4389	DR430867	no hits	0.0046799	0.792491
31488	BU244543	no hits	2.25171e-05	0.79224
24678	BU143021	Unknown	0.000972627	0.792083
29525	BX934640	Q08525 : (Q08525) Hypothetical protein	0.000674895	0.79192
11291	BX936246	Gallus gallus finished cDNA, clone ChEST959n2. [BX936246]	0.00565078	0.791705
40349	BU466730	XP_426199 : gi:50744974:ref:XP_426199.1: PREDICTED: similar to PHD finger protein 3 [Gallus gallus]	0.00638716	0.791323
42246	CR406546	XP_414480 : gi:50754730:ref:XP_414480.1: PREDICTED: similar to hypothetical protein 4933429F08 [Gallus gallus]	0.00769657	0.791134
4431	CR733143	no hits	0.00635122	0.790764
39345	BQ037277	no hits	0.0059765	0.790187
26262	L48889	no hits	0.00430428	0.789745
44909	CF253287	Unknown	0.00985869	0.788571
7026	AJ720504	Q5ZJD0 : (Q5ZJD0) Hypothetical protein	0.00587212	0.788469
42008	AJ444004	no hits	0.000487238	0.788052
39762	CR523451	no hits	0.00522157	0.786718
44789	CR390858	Q6TEN5 : (Q6TEN5) SRY-box 7 (Sox7 protein) (SRY (Sex determining region Y)-box 7)	0.0084656	0.78503
43525	D16367	P98150 : gi:1708618:sp:P98150:KBF2_CHICK Nuclear factor NF-kappa-B p97/p50B subunit (DNA-binding factor KBF2) (Lyt-10) [Contains: Nuclear factor NF-kappa-B p52 subunit] &gt;gnl:BL_ORD_ID:214225 gi:738738:prf::2001399A NF-kappa B p100 protein &gt;gnl:BL_OR	0.00970245	0.784501
30725	BX936055	XP_424367 : gi:50805893:ref:XP_424367.1: PREDICTED: similar to ribosomal protein S13, partial [Gallus gallus]	0.00864891	0.784485
16130	BU301519	Unknown	0.00950997	0.782997
16756	CR387505	XP_415321 : gi:50756787:ref:XP_415321.1: PREDICTED: similar to solute carrier family 24 member 6; sodium/potassium/calcium exchanger [Gallus gallus]	0.000610163	0.782814
16868	CR386825	Gallus gallus finished cDNA, clone ChEST992k15. [CR386825]	0.00808752	0.782753
25108	BU473744	Q756B8 (Q756B8) AER349Cp, partial (10%) [TC203636]	0.000678609	0.780354
31037	BU463938	no hits	0.00429705	0.780269
40375	AY986776	Gallus gallus zinc transporter 6 mRNA, complete cds. [AY986776]	0.000272174	0.778864
30192	AJ719741	Q5ZLJ3 : (Q5ZLJ3) Hypothetical protein	0.00145804	0.778036
14185	CR406783	ENSGALP00000014886 : ENSGALP00000014886 pep:novel chromosome:WASHUC1:17:10532045:10539570:-1 gene:ENSGALG00000009151 transcript:ENSGALT00000014902	0.000149023	0.777649
28448	BU375150	Q8N3Y1 : (Q8N3Y1) F-box/WD-repeat protein 8 (F-box and WD-40 domain protein 8) (F-box only protein 29)	0.00319913	0.77736
23060	CN225511	no hits	0.00378524	0.776811
43754	AJ719659	P55199 : (P55199) RNA polymerase II elongation factor ELL (Eleven-nineteen lysine-rich leukemia protein)	0.00147204	0.775751
34266	BU461111	no hits	0.00379904	0.775523
7021	BX936135	XP_430424 : gi:50803231:ref:XP_430424.1: PREDICTED: hypothetical protein XP_430424, partial [Gallus gallus]	0.00820971	0.775359
14195	BU302474	no hits	0.00429195	0.773445
44787	AJ719636	Q5ZLU8 : (Q5ZLU8) Hypothetical protein	0.00174435	0.772621
42169	BU377774	Unknown	0.00390144	0.772468
33730	BU112532	no hits	0.00439845	0.772172
19601	DR424931.1	gi|68326947|gb|DR424931.1|DR424931 naw12f11.y1 Chicken eye (hatched). Unnormalized (naw) Gallus gallus cDNA clone naw12f11 5 , mRNA sequence	0.00687201	0.771662
30001	BU326516	AB002305 Start codon is not identified {Homo sapiens;} , partial (61%) [TC201547]	0.0069392	0.771144
39727	CO766535	spleen_EST02261 Spleen cDNA Library Gallus gallus cDNA 3', mRNA sequence [CO766535]	0.00562389	0.771086
40830	BU448945	Unknown	0.00683132	0.77022
44799	AJ720772	Q5ZIL2 : (Q5ZIL2) Hypothetical protein	0.0098653	0.77015
23347	CR386318	XP_702033 : gi:68400390:ref:XP_702033.1: PREDICTED: hypothetical protein XP_696941 [Danio rerio]	0.0013249	0.769332
32659	BU477418	no hits	8.27106e-05	0.769039
34168	BU247448	XP_576074 : gi:62651058:ref:XP_576074.1: PREDICTED: similar to hypothetical protein [Rattus norvegicus]	0.00210063	0.768988
45156	BX277418	XP_419559 : gi:50741356:ref:XP_419559.1: PREDICTED: similar to TAR RNA binding protein 1; TAR RNA loop binding protein; TAR (HIV) RNA-binding protein 1 [Gallus gallus]	0.00527476	0.767746
25545	CR389559	ENSGALP00000028128 : ENSGALP00000028128 pep:novel chromosome:WASHUC1:Un:27020064:27020838:-1 gene:ENSGALG00000017487 transcript:ENSGALT00000028181	0.00679113	0.767687
988	BU342635	no hits	0.000787978	0.765027
44882	CR389616	XP_422044 : gi:50750547:ref:XP_422044.1: PREDICTED: similar to chondroitin polymerizing factor; chondroitin sulfate synthase 2 [Gallus gallus]	0.00162832	0.764794
9785	CN237892	Unknown	0.00808231	0.764004
3317	BX950628	XP_420975 : gi:50747750:ref:XP_420975.1: PREDICTED: similar to adrenomedullin precursor [Gallus gallus]	0.00997511	0.763103
36615	CR523702	no hits	0.00737674	0.761788
38946	BX935671	Q5SPN9 : (Q5SPN9) Novel protein	0.00840878	0.7615
20076	CR385235	Gallus gallus finished cDNA, clone ChEST553e19. [CR385235]	0.00126133	0.761003
20575	CR352591	XP_421378 : gi:50748724:ref:XP_421378.1: PREDICTED: similar to TNF receptor associated factor 3 (CD40 receptor associated factor 1) (CRAF1) (CD40 binding protein) (CD40BP) (LMP1 associated protein) (LAP1) (CAP-1) [Gallus gallus]	0.00911136	0.760875
16209	BX267387	no hits	0.000984249	0.759054
27913	CR523843	no hits	0.0024151	0.7583
31975	BU438695	ENSGALP00000010834 : ENSGALP00000010834 pep:novel chromosome:WASHUC1:4:4934247:4938195:1 gene:ENSGALG00000006707 transcript:ENSGALT00000010848	0.00147729	0.756807
37054	BU482838	Unknown	0.00822251	0.756411
24405	CR523322	Q8WYX9 : (Q8WYX9) Hypothetical protein pp10122	0.00143552	0.755796
9546	CR407043	Gallus gallus finished cDNA, clone ChEST993j6. [CR407043]	0.00457066	0.755414
39102	BU225770	XP_429120 : gi:50761355:ref:XP_429120.1: PREDICTED: similar to very large G-protein coupled receptor 1; very large G protein-coupled receptor 1; G protein-coupled receptor 98 [Gallus gallus]	0.00981926	0.754704
12511	CR352773	Gallus gallus finished cDNA, clone ChEST438j21. [CR352773]	0.00873073	0.754572
32179	CN229008	Unknown	0.0092771	0.751748
44284	BM490193	ENSGALP00000008621 : ENSGALP00000008621 pep:novel chromosome:WASHUC1:15:6882465:6900979:1 gene:ENSGALG00000005379 transcript:ENSGALT00000008635	0.000960074	0.749831
12946	BU434084	Q8NFY9 (Q8NFY9) T-cell activation kelch repeat protein, partial (38%) [TC206756]	0.00891356	0.747879
41091	CR391713	Gallus gallus finished cDNA, clone ChEST217m15. [CR391713]	0.00438555	0.74752
33415	AJ719323	Q5ZMR1 : (Q5ZMR1) Hypothetical protein	0.00850246	0.745352
39192	CR354275	no hits	0.00986028	0.744764
22249	CD218974	pgr1n.pk008.j5 Normalized chicken reproductive tract cDNA library (pgr1n) Gallus gallus cDNA clone pgr1n.pk008.j5 5' similar to gb [CD218974]	0.00380835	0.74325
4166	BU459185	Unknown	0.00536744	0.73892
36213	CR385368	XP_414469 : gi:50754677:ref:XP_414469.1: PREDICTED: similar to putative nucleotide sugar transporter [Gallus gallus]	0.00497194	0.73824
25210	AJ738774	XP_415694 : gi:50757887:ref:XP_415694.1: PREDICTED: similar to ATP-binding cassette, sub-family A, member 9 isoform a; ATP-binding cassette A9 [Gallus gallus]	3.18579e-05	0.736898
37584	CR386046	XP_417449 : gi:50758855:ref:XP_417449.1: PREDICTED: similar to bactericidal permeability-increasing protein/lipopolysaccharide-binding protein [Gallus gallus]	0.00540178	0.736711
28089	BU333813	Unknown	0.00455589	0.735578
22171	CR522885	no hits	0.00555021	0.733902
38023	BU286137	Unknown	0.00576095	0.733322
36315	CR523687	Gallus gallus finished cDNA, clone ChEST241c7. [CR523687]	0.00535358	0.732705
40339	BU271772	XP_421769 : gi:50749819:ref:XP_421769.1: PREDICTED: similar to AMACO [Gallus gallus]	0.00895417	0.732018
29497	BX929804	XP_420760 : gi:50747136:ref:XP_420760.1: PREDICTED: similar to Extracellular superoxide dismutase [Cu-Zn] precursor (EC-SOD) [Gallus gallus]	0.00422606	0.731852
39574	X98049	Q98911 : (Q98911) Homeobox protein	0.0044151	0.731737
36278	BX261467	Unknown	0.00877519	0.731212
30601	CR389696	no hits	0.00315121	0.73035
42862	BU426889	Unknown	0.00973725	0.727976
29016	BX933215	XP_414929 : gi:50755896:ref:XP_414929.1: PREDICTED: similar to Suppressor of cytokine signaling 1 (SOCS-1) (JAK-binding protein) (JAB) (STAT induced STAT inhibitor 1) (SSI-1) (Tec-interacting protein 3) (TIP-3) [Gallus gallus]	0.00179883	0.726606
14829	PB2H5N2	PB2H5N2	0.00916999	0.726378
19348	BG625623	no hits	0.00485061	0.726228
29819	CR523155	no hits	0.000966587	0.723063
29865	BX929589	XP_415218 : gi:50756569:ref:XP_415218.1: PREDICTED: similar to carbonic anhydrase XV [Gallus gallus]	0.00218728	0.721476
31428	BU373301	Q789D2 (Q789D2) Reverse transcriptase (Fragment), partial (21%) [TC186542]	0.00555853	0.720959
2611	X52672	P17278 : gi:123298:sp:P17278:HXD4_CHICK Homeobox protein Hox-D4 (Chox-A)	0.00166736	0.720007
28298	BU467854	Unknown	0.0078064	0.71971
13910	CR405869	no hits	0.0055825	0.719348
31536	BU234331	no hits	0.000398564	0.718168
40226	DR424895.1	gi|68326911|gb|DR424895.1|DR424895 naw12c05.y1 Chicken eye (hatched). Unnormalized (naw) Gallus gallus cDNA clone naw12c05 5 , mRNA sequence	0.00699649	0.718101
9536	Y00789	P19204 : (P19204) Calsequestrin, skeletal muscle isoform precursor (Calsequestrin 1) (Aspartactin) (Laminin-binding protein)	0.00935981	0.717437
33131	CR389820	Gallus gallus finished cDNA, clone ChEST275i11. [CR389820]	0.0055417	0.717322
9149	AJ719814	Q5ZLC0 : (Q5ZLC0) Hypothetical protein	0.00447327	0.71713
6758	BU373773	TJAM_MOUSE (Q8C0G2) TRAF3-interacting JNK-activating modulator, partial (26%) [TC210615]	0.00715958	0.717016
43827	CR390054	no hits	0.000347091	0.716418
6314	BX936089	Gallus gallus finished cDNA, clone ChEST491k4. [BX936089]	0.00012994	0.715109
26540	BU246218	Unknown	0.00885741	0.71074
40926	BU290878	no hits	0.00594509	0.709836
1427	BU457240	CPH1_CHICK (P05180) Cytochrome P450 2H1 (CYPIIH1) (PB15) (P450 PCHP3) , partial (8%) [TC225476]	0.00933789	0.709272
35830	AJ444673	Q90WF6 : (Q90WF6) ChB1	0.00663481	0.707961
45160	CN778388	no hits	0.000114213	0.70744
4351	CR391548	no hits	0.00768773	0.706558
39610	BU367315.1	gi|25875316|gb|BU367315.1|BU367315 603789880F1 CSEQCHN72 Gallus gallus cDNA clone ChEST751p20 5 , mRNA sequence	0.00310346	0.706144
12429	BU234230	Unknown	0.00296863	0.703648
40376	CR391132	Gallus gallus finished cDNA, clone ChEST208a22. [CR391132]	0.00340302	0.703565
36014	BM487924.1	gi|18608855|gb|BM487924.1|BM487924 pgm2n.pk006.a13 Normalized Chicken Breast Muscle, Leg Muscle, and Epiphyseal Growth Plate cDNA library (pgm2n) Gallus gallus cDNA clone pgm2n.pk006.a13 5 similar to ref|XP_031896.1 (XM_031896) hypothetical protein XP_0	0.00358091	0.703158
29094	BX932690	Gallus gallus finished cDNA, clone ChEST493m20. [BX932690]	0.00378114	0.702933
20713	CR352946	no hits	0.00442475	0.70129
26263	BU400554	O97859 : (O97859) Sialidase 3 (Membrane sialidase) (Ganglioside sialidase) (N-acetyl-alpha-neuraminidase 3)	0.00630474	0.701202
41055	BX932860	Gallus gallus finished cDNA, clone ChEST716p14. [BX932860]	0.00474951	0.699699
42390	BU348557	Q8WSZ3 (Q8WSZ3) Dragline silk protein spidroin 2 (Fragment), partial (7%) [TC202639]	0.00648255	0.699241
27092	CN229536	RJB072F10.ab1 RJtestis Gallus gallus cDNA 5', mRNA sequence [CN229536]	0.00834738	0.697659
1441	BX930609	Gallus gallus finished cDNA, clone ChEST375e22. [BX930609]	0.00256112	0.6976
25714	BU246868	XP_426170 : gi:50742772:ref:XP_426170.1: PREDICTED: similar to cytokine receptor family II soluble 1 precursor [Gallus gallus]	0.00423644	0.69666
9403	BX933161	Gallus gallus finished cDNA, clone ChEST381o22. [BX933161]	0.00733184	0.695487
25971	CR406530	XP_422171 : gi:50750846:ref:XP_422171.1: PREDICTED: similar to Upp2 protein [Gallus gallus]	0.00141925	0.694775
23647	BU469373	Q8JH31 (Q8JH31) Circadian clock protein (Fragment), partial (78%) [TC213768]	6.91318e-05	0.694132
18334	CO763508	brain_EST06700 Brain cDNA Library Gallus gallus cDNA 3', mRNA sequence [CO763508]	0.00697325	0.6924
32045	BU470963	Q8JH31 (Q8JH31) Circadian clock protein (Fragment), partial (78%) [TC213765]	0.000809379	0.691242
929	AY574987	Q6PVZ1 : (Q6PVZ1) Type I alpha-keratin 14	0.00400191	0.686187
27590	Y18692	Q9I8E0 : (Q9I8E0) Chemokine K203 precursor	0.00270822	0.684757
6598	CR385197	Gallus gallus finished cDNA, clone ChEST541p16. [CR385197]	0.00937691	0.68417
45009	Y18692	Q9I8E0 : (Q9I8E0) Chemokine K203 precursor	0.00555018	0.683643
37164	CN232726	WLB076E12.ab1 WLtestis Gallus gallus cDNA 5', mRNA sequence [CN232726]	0.00329852	0.679911
19249	DR414449.1	gi|109664425|gb|DR414449.1|DR414449 gPGC_EST04291 Embryonic gonadal PGC cDNA Library Gallus gallus cDNA 5 , mRNA sequence	0.00837837	0.679747
21245	BU454919	BU454919	0.00609223	0.678751
22557	MI0003695	gga-mir-146b	7.83492e-05	0.678082
7702	BM439927	GGT5_RAT (Q9QWE9) Gamma-glutamyltransferase 5 precursor (Gamma-glutamyltransferase-like activity 1) (Gamma-glutamyl leukotrienase) (GGL) (Gamma glutamyl transpeptidase-related enzyme) (GGT-rel) , partial (19%) [TC203631]	0.00250262	0.67697
13021	MDV125	MDV125	0.00645205	0.675973
24469	BU380153	no hits	0.00590594	0.675919
39423	BU229392	no hits	0.0076104	0.670917
44708	AJ851711	Q8C2K5 : (Q8C2K5) 2 days neonate thymus thymic cells cDNA, RIKEN full-length enriched library, clone:E430016O12 product:hypothetical Ras GTPase-activating proteins/ATP/GTP-binding site motif A (P-loop) containing protein, full insert sequence	0.00736372	0.669178
14540	BU302877	Q90X66 : (Q90X66) Ecto-ATP-diphosphohydrolase	0.000270049	0.668203
26139	BU404247	Unknown	0.00656845	0.665267
29996	Y12011	O73906 : (O73906) CD5 protein precursor	0.00660403	0.664545
29371	CV039385	no hits	0.00592332	0.664004
13312	BX934029	XP_418350 : gi:50731738:ref:XP_418350.1: PREDICTED: similar to plasma glutamate carboxypeptidase; aminopeptidase [Gallus gallus]	0.00330635	0.658654
36089	CD729336	4035949 1GAL - Chicken Intestinal Lymphocyte Gallus gallus cDNA clone 1GAL_84D24 5', mRNA sequence [CD729336]	5.13952e-05	0.657875
17797	BU298280	Q8JH31 (Q8JH31) Circadian clock protein (Fragment), partial (54%) [TC213769]	0.000220756	0.655347
41797	BU470963	Q8JH31 (Q8JH31) Circadian clock protein (Fragment), partial (78%) [TC213765]	0.000111552	0.654718
21223	CN778193	Q7RZ62 (Q7RZ62) Predicted protein (Related to ribosomal protein YmL11, mitochondrial), partial (5%) [TC218644]	0.00591869	0.653811
34553	BU418724	Unknown	0.0042711	0.653446
758	BU463931	no hits	0.00386195	0.653234
11511	BQ293290	EST01060 DT40subNB Gallus gallus cDNA clone 2F1, mRNA sequence [BQ293290]	0.00909375	0.648532
15624	ENSGALT00000019239.2	no hits	0.0057257	0.646865
23359	BU457228	BU457228	0.00380066	0.646539
7338	BU478350	BU478350	0.00635878	0.646343
14077	CN232259	Unknown	0.00905339	0.645877
31414	DR429264	no hits	0.00122764	0.644374
28701	AJ721072	Q5ZHR2 : (Q5ZHR2) Hypothetical protein	0.00376159	0.644065
18851	CR389479	Gallus gallus finished cDNA, clone ChEST981c4. [CR389479]	0.00015952	0.644043
30294	BX933838	Gallus gallus finished cDNA, clone ChEST913h9. [BX933838]	0.000364386	0.643895
9066	AJ720185	Q5ZK99 : (Q5ZK99) Hypothetical protein	0.00425023	0.643589
11382	AF205066	Q9IAD2 : (Q9IAD2) ATP-gated ion channel receptor P2X8	0.00197703	0.643285
29989	CD765271	Unknown	0.00112618	0.64198
6358	CR339003	Gallus gallus finished cDNA, clone ChEST912c15. [CR339003]	0.00790552	0.641293
40532	AM067791.1	gi|75476708|gb|AM067791.1|AM067791 AM067791 Chicken immune 3 - CSEQRBN33 Gallus gallus cDNA clone C0000476G18_T7, mRNA sequence	0.00312779	0.641067
29258	D10372	P50223 : (P50223) Homeobox protein GHOX-7 (CHOX-7) (Hox-7)	0.00561217	0.638718
27593	BU204636	Q4SUK4 : (Q4SUK4) Chromosome undetermined SCAF13887, whole genome shotgun sequence. (Fragment)	0.000973335	0.638302
25531	Y15006	O73909 : (O73909) Interleukin-1beta	0.000776838	0.637339
27658	AB016281	O93256 : (O93256) Keratin-19	0.00296703	0.637169
39405	BU364817.1	gi|25872818|gb|BU364817.1|BU364817 603786593F1 CSEQCHN72 Gallus gallus cDNA clone ChEST743i24 5 , mRNA sequence	0.00113473	0.626372
35715	BU273868	Unknown	0.00191318	0.62589
32518	BU472804	Unknown	0.00701578	0.625402
14419	AF424806	Q90X67 : (Q90X67) Suppressor of cytokine signaling 3 (SOCS-3)	0.000832609	0.625239
27070	CR389812	no hits	0.00665949	0.62508
11544	BU337220	Unknown	0.00770802	0.624432
14342	BU335851	no hits	0.000413539	0.622946
44930	CR387379	Gallus gallus finished cDNA, clone ChEST281g13. [CR387379]	0.00351019	0.62177
21464	BU206735	XP_426452 : gi:50749026:ref:XP_426452.1: PREDICTED: similar to thrombospondin, type I domain containing 3 isoform 2; thrombospondin, type I domain-containing 3 [Gallus gallus]	0.0012601	0.620595
26159	BU389261	Unknown	0.00751476	0.61805
33352	AJ721110	Q5ZHM4 : (Q5ZHM4) Hypothetical protein	0.000536505	0.6174
30632	RS1	RS1	0.00912505	0.613206
12549	CR385903	Gallus gallus finished cDNA, clone ChEST1020m19. [CR385903]	0.00318827	0.610585
8759	BX950596	Gallus gallus finished cDNA, clone ChEST1036e11. [BX950596]	0.00326798	0.610205
26958	XM_425304.1	gi|50756888|ref|XM_425304.1| PREDICTED: Gallus gallus similar to putative G-protein-coupled receptor (LOC427729), mRNA	0.00540598	0.607416
40356	CD728445	4034125 1GAL - Chicken Intestinal Lymphocyte Gallus gallus cDNA clone 1GAL_49G24 5', mRNA sequence [CD728445]	0.00812096	0.603794
12371	BU236475	Q6INC1 (Q6INC1) MGC83540 protein, partial (15%) [TC203272]	0.00942376	0.603277
43449	BU456896	Unknown	0.00338075	0.602565
9481	BU106362	Unknown	0.000624955	0.60236
28343	BU485667	Unknown	0.00106808	0.598142
37386	AF082178	Q9PVK1 : (Q9PVK1) Anti-dorsalizing morphogenetic protein	0.00447086	0.596933
18821	BU423914.1	gi|25916590|gb|BU423914.1|BU423914 603230458F1 CSEQRBN09 Gallus gallus cDNA clone ChEST225c15 5 , mRNA sequence	0.000139176	0.596829
23207	CD731894	Unknown	0.00956972	0.595664
26035	CR338712	no hits	0.00583052	0.594481
43514	ENSGALT00000028032.2	no hits	0.00463706	0.593933
8081	BU466478	Unknown	0.00509673	0.593272
32187	DR974074	CHUT001F03.g3 Primary Chick Utricle Subtraction Gallus gallus cDNA 5, mRNA sequence [DR974074]	0.00593019	0.592401
21557	U22014	Q90644 : (Q90644) C-type lectin	0.00291576	0.592178
40980	BU374027.1	gi|25882028|gb|BU374027.1|BU374027 603590525F1 CSEQCHN74 Gallus gallus cDNA clone ChEST553b8 5 , mRNA sequence	0.00794441	0.591815
17838	BU297025	no hits	0.00334346	0.589655
11284	DR424309	Q61645 : (Q61645) Hairless protein	0.00716671	0.58875
35092	CR387553	Gallus gallus finished cDNA, clone ChEST672p6. [CR387553]	0.00544924	0.588004
5665	BU129491	Q90811 : (Q90811) Hypothetical protein VTGIII (Fragment)	0.00193247	0.583628
35968	BU489719	ENSGALP00000013289 : ENSGALP00000013289 pep:novel chromosome:WASHUC1:9:15022692:15036305:-1 gene:ENSGALG00000008178 transcript:ENSGALT00000013304	0.000514033	0.58261
11030	CO759209.1	gi|50960141|gb|CO759209.1|CO759209 brain_EST02401 Brain cDNA Library Gallus gallus cDNA 5 , mRNA sequence	0.00488917	0.581382
10555	BU141847	Unknown	0.0081352	0.579022
44636	BU236563	no hits	0.00466448	0.578821
44508	CR389815	no hits	0.00109517	0.577993
34728	CR388723	Gallus gallus finished cDNA, clone ChEST883d23. [CR388723]	0.00293823	0.577946
15796	CR353723	Q5ZIB7 : (Q5ZIB7) Hypothetical protein	0.00236431	0.576472
43497	Y14971	O73912 : (O73912) K60 protein precursor (CXC chemokine K60)	0.00031265	0.571789
27301	BU464390	Q5KSL6 : (Q5KSL6) Diacylglycerol kinase kappa	0.00850431	0.566371
7934	CO770708	testis_EST01805 Testis cDNA Library Gallus gallus cDNA 3', mRNA sequence [CO770708]	0.00830949	0.564642
19984	BU217731	Q8WW38 : (Q8WW38) Zinc finger protein ZFPM2 (Zinc finger protein multitype 2) (Friend of GATA protein 2) (FOG-2) (hFOG-2)	0.00815279	0.564343
12027	BU396717	no hits	0.00717803	0.562852
19556	AJ394560	DUKTGRG Anas platyrhynchos mitochondrial complete transfer RNA-Glu, transfer RNA-Phe, transfer RNA-Val, transfer RNA-Leu, 12S ribosomal RNA, and 16S ribosomal RNA genes, partial (5%) [TC186326]	0.00568371	0.561991
44277	AJ450829	O93281 : (O93281) Putative chemokine receptor	0.00988204	0.555195
22372	CR523389	no hits	0.00449976	0.554834
16962	CR387760	Q5ZL64 : (Q5ZL64) Hypothetical protein	0.0020269	0.550107
27667	BU384223	Unknown	0.000491364	0.549669
27916	X61002	G.gallus mRNA for goose-type lysozyme. [X61002]	0.0011802	0.547146
14331	CD732522	4043408 1GAL - Chicken Intestinal Lymphocyte Gallus gallus cDNA clone 1GAL_31M19 5', mRNA sequence [CD732522]	0.000245247	0.54709
10726	M2H5N2	M2H5N2	0.00950513	0.536439
33561	BU396717	no hits	0.00135281	0.531958
1031	BU260103	BC014726 transcriptional regulator interacting with the PHS-bromodomain 2 {Mus musculus;} , partial (5%) [TC205432]	0.00521352	0.529271
31967	BU469746	AF042381 N5 methyltetrahydromethanopterin:coenzyme M methyltransferase subunit MtrD {Methanosarcina mazei;} , partial (6%) [TC226058]	0.00525935	0.525986
5340	BF724029	EST00927 DT40subNB Gallus gallus cDNA clone 18C9, mRNA sequence [BF724029]	0.00764598	0.523769
38149	M16199	Q546U2 : (Q546U2) Putative interleukin-8	0.00815315	0.52135
38125	BU234766	Unknown	0.000241292	0.519033
6246	CO422115	Unknown	0.008979	0.513495
36642	LORF12	LORF12	0.00497374	0.513257
20860	BU112263	Unknown	0.00471201	0.508862
22709	geneid_chr4_1264.1	no hits	0.00674219	0.502247
33123	BU216061	Q7S0F3 (Q7S0F3) Predicted protein, partial (3%) [TC212957]	0.00790654	0.502156
862	BU271147	no hits	0.00563488	0.500382
105	AJ866777	Q5QQ39 : (Q5QQ39) Alpha-2,3-sialyltransferase ST3Gal IV (Fragment)	0.00120242	0.499809
43780	BU385245	Q6ZMP0 : (Q6ZMP0) Hypothetical protein FLJ16791	0.00223697	0.49572
31867	AY899804	Gallus gallus neuronal proteolipid GPM6A (GPM6A) mRNA, complete cds. [AY899804]	0.00219703	0.489262
377	CF254815	Unknown	0.00671149	0.483523
34962	AJ719557	Q5ZM27 : (Q5ZM27) Hypothetical protein	0.000800905	0.483431
26739	BU454831	Unknown	0.00475901	0.482234
2806	CR523536	Gallus gallus finished cDNA, clone ChEST526e20. [CR523536]	0.00947238	0.481501
22153	CK613964	Unknown	0.00309897	0.47861
21321	CN228663	RJB060A10.ab1 RJtestis Gallus gallus cDNA 5', mRNA sequence [CN228663]	0.00361949	0.476086
39783	BU450198	Q6DFZ2 (Q6DFZ2) Syne2 protein (Fragment), partial (21%) [TC211450]	0.00709812	0.475752
38399	BU481119	XP_418927 : gi:50733616:ref:XP_418927.1: PREDICTED: similar to RAN binding protein 9; novel centrosomal protein RanBPM; ran binding protein, centrosomal [Gallus gallus]	0.00299469	0.473888
14201	BX932237	Gallus gallus finished cDNA, clone ChEST362c22. [BX932237]	0.00432802	0.473448
30960	BU465249.1	gi|25954723|gb|BU465249.1|BU465249 603369602F1 CSEQRBN19 Gallus gallus cDNA clone ChEST274c2 5 , mRNA sequence	0.00596093	0.473187
19318	ENSGALT00000015742.2	no hits	0.000620158	0.469379
25867	AJ453865	AJ453865 riken1 Gallus gallus cDNA clone 35n11r1, mRNA sequence [AJ453865]	0.00291971	0.468613
28618	CR391141	Gallus gallus finished cDNA, clone ChEST696m14. [CR391141]	0.00247361	0.458816
36559	UL3	UL3	0.00838692	0.455941
24333	BU296570	Unknown	0.00116523	0.455854
35524	BU435799	Unknown	0.00917093	0.455608
35717	AF426405	Gallus gallus ecto-ATP-diphosphohydrolase mRNA, complete cds. [AF426405]	0.00332806	0.454451
22449	CR353474	no hits	0.00460683	0.451171
35947	CR354317	Gallus gallus finished cDNA, clone ChEST77e9. [CR354317]	0.0084652	0.447515
7280	BU457082	Unknown	0.00401024	0.444592
5792	BU393576	Q6JZX5 (Q6JZX5) Ste3-like pheromone receptor (Fragment), partial (7%) [TC226796]	0.00123695	0.441689
16927	BU207342	no hits	0.00450889	0.43814
20165	CR353617	Gallus gallus finished cDNA, clone ChEST117f19. [CR353617]	0.00870042	0.436266
6624	BU464746	Q8G7B6 (Q8G7B6) Possible secreted peptidyl-prolyl cis-trans isomerase protein, partial (5%) [TC200703]	0.00112386	0.435612
42983	BX950660	Gallus gallus finished cDNA, clone ChEST92n5. [BX950660]	0.000573138	0.433659
36639	BU349799	Unknown	0.000525961	0.430096
19163	CR388837	Gallus gallus finished cDNA, clone ChEST192d21. [CR388837]	0.00135706	0.425154
39059	AY227357	Q6XL41 : (Q6XL41) Rh type C glycoprotein	0.000656227	0.420166
19269	AW239985	Unknown	0.00841255	0.416855
43727	AJ719393	P54923 : (P54923) [Protein ADP-ribosylarginine] hydrolase (ADP-ribosylarginine hydrolase) (ADP-ribose-L-arginine cleaving enzyme)	0.00149769	0.398691
13670	BX950595	XP_416915 : gi:50730460:ref:XP_416915.1: PREDICTED: similar to interleukin 1 receptor, type I [Gallus gallus]	0.000170842	0.39331
28950	BU469500	no hits	0.00101978	0.387178
30599	CR391320	Gallus gallus finished cDNA, clone ChEST676c6. [CR391320]	0.00294155	0.385348
31161	BU234811	BU234811	0.00696493	0.379555
35201	CR523103	Gallus gallus finished cDNA, clone ChEST215j20. [CR523103]	0.000994585	0.371658
10812	CR405750	Q5QQ39 : (Q5QQ39) Alpha-2,3-sialyltransferase ST3Gal IV (Fragment)	0.000288869	0.371096
39663	BX936244	Q98WV9 : (Q98WV9) Pr57 env polyprotein	0.0024828	0.367646
32831	BX931955	Gallus gallus finished cDNA, clone ChEST789f2. [BX931955]	0.00791797	0.359233
11710	X97588	G.gallus small nucleolar RNA U36b. [X97588]	0.00118938	0.348331
11231	BX931881	Gallus gallus finished cDNA, clone ChEST799d8. [BX931881]	0.000664131	0.337778
4833	CR352637	no hits	0.00178746	0.323344
33791	BU106419	Q8D858 (Q8D858) Histone deacetylase/AcuC/AphA family protein, partial (6%) [TC203670]	0.00534885	0.323317
1312	AB009283	Q76N37 : (Q76N37) LH receptor	1.93976e-05	0.251324
18542	AJ741056	Unknown	0.0076587	0.250935
