# Supplementary material for: Gene Expression Profiling of the Local Cecal Response of Genetic Chicken Lines That Differ in Their Susceptibility to Campylobacter jejuni Colonization
Source: PLoS One. 2010 Jul 28;5(7):e11827. doi: 10.1371/journal.pone.0011827 (PMC2911375; doi:10.1371/journal.pone.0011827)
Supplement: Table S4 — List of significantly expressed genes in the comparison of BI/BN (0.26 MB XLS) [file pone.0011827.s004.xls]

## Sheet: Sheet1
index	Accession	Description	pValue	Fold change
29485	BU301110	Unknown	0.000320464	3.92919
42483	CR385337	no hits	0.00118483	3.79731
31864	BU450117	XP_235483 : gi:62652741:ref:XP_235483.3: PREDICTED: similar to SUN2 [Rattus norvegicus]	6.83335e-05	3.64495
36560	AF022818	Gallus gallus Zn finger transcription factor (gli2/gli4) mRNA, partial cds. [AF022818]	3.81797e-05	3.47654
14906	BU300520	no hits	0.00389432	3.37439
3177	BU270323	Q6ARB7 (Q6ARB7) Related to sugar ABC transporter, ATP-binding protein, partial (5%) [TC224424]	0.00519812	3.26982
16551	BU409394	Unknown	0.00961196	3.0809
39529	BU439690.1	gi|25929001|gb|BU439690.1|BU439690 604144069F1 CSEQRBN11 Gallus gallus cDNA clone ChEST981i18 5 , mRNA sequence	0.00113981	3.00853
905	BU216569	AF266164 densin-180 variant D {Rattus norvegicus;} , partial (9%) [TC203521]	0.00726804	2.90287
15721	BX262530	BX262530 AGENAE Gallus gallus multi-tissues normalized and once-subtracted cDNA library (gcal) Gallus gallus cDNA clone gcal0008c.g.06 5prim, mRNA sequence [BX262530]	0.00033335	2.87188
8069	BU427589	Unknown	0.000333601	2.87058
18350	BU272498	no hits	0.00171744	2.77367
28316	U73654	XP_420658 : gi:50746795:ref:XP_420658.1: PREDICTED: similar to alcohol dehydrogenase ADH-F [Gallus gallus]	2.4095e-06	2.76951
13755	CO420819.1	gi|49637067|gb|CO420819.1|CO420819 GGEZHC1011G10.g HC1 Gallus gallus cDNA clone GGEZHC1011G10, mRNA sequence	0.000215747	2.72212
28953	BU296068.1	gi|25745704|gb|BU296068.1|BU296068 603735737F1 CSEQCHN56 Gallus gallus cDNA clone ChEST625i10 5 , mRNA sequence	0.000184011	2.62933
19458	BU138816	Unknown	0.000809749	2.54866
12867	BX260153	no hits	0.00291278	2.54407
42104	BU294911	no hits	0.00363665	2.50815
23407	BU383265	Q8VCW6 (Q8VCW6) Heat shock protein 105, partial (33%) [TC211555]	0.000187511	2.50466
12072	BM426817.1	gi|18431475|gb|BM426817.1|BM426817 pgf2n.pk004.n12 Normalized Chicken Abdominal Fat Library (pgf2n) Gallus gallus cDNA clone pgf2n.pk004.n12 5 similar to gb|AAC60758.1 (U96726) myosin I beta; MMI-beta [Mus musculus], mRNA sequence	0.00612106	2.48545
2736	BU451122	Unknown	0.000478658	2.4842
25242	BU206540.1	gi|25374118|gb|BU206540.1|BU206540 603949481F1 CSEQCHN03 Gallus gallus cDNA clone ChEST907a22 5 , mRNA sequence	0.00100776	2.44895
37551	BU240786	Q6S5B0 (Q6S5B0) DNA-dependent protein kinase catalytic subunit (Fragment), partial (49%) [TC206359]	0.00336106	2.44834
14212	CR385851	Gallus gallus finished cDNA, clone ChEST206e15. [CR385851]	0.000337368	2.44629
20335	BQ038430	Unknown	0.00809034	2.43642
10105	BU391446	Unknown	0.00500402	2.42121
28101	BM488567	Q6ZPH3 (Q6ZPH3) MKIAA1840 protein (Fragment), partial (5%) [TC221788]	0.00120291	2.41599
6751	CO769842	testis_EST00939 Testis cDNA Library Gallus gallus cDNA 3', mRNA sequence [CO769842]	0.00249421	2.41517
24241	BU104482	XP_237444 : gi:62655415:ref:XP_237444.3: PREDICTED: similar to FERM, RhoGEF and pleckstrin domain protein 2 [Rattus norvegicus]	0.00174796	2.40255
7772	BU294819	Unknown	0.0062803	2.34797
3961	BU393945	Unknown	0.00249671	2.33732
8153	BU216324	Unknown	0.00387417	2.3312
23574	BU255198	Unknown	0.00334185	2.32338
34292	AJ452778	AJ452778 riken1 Gallus gallus cDNA clone 32c21r1, mRNA sequence [AJ452778]	0.00762612	2.30154
716	BU398788	Unknown	0.000670416	2.30132
3256	BM490490	Unknown	0.00580149	2.29926
42147	BU308292	XP_421314 : gi:50748588:ref:XP_421314.1: PREDICTED: similar to chromosome 14 open reading frame 102 isoform 2 [Gallus gallus]	0.00719103	2.29467
24875	BU270886	no hits	0.00403375	2.29106
8084	CR352602	Gallus gallus finished cDNA, clone ChEST836h7. [CR352602]	0.00163186	2.28819
44323	CR406981	Gallus gallus finished cDNA, clone ChEST1003e1. [CR406981]	0.0037011	2.28679
19310	BU144165	no hits	0.00796424	2.28339
3098	BU307395	Unknown	0.0082112	2.27443
14466	BX929781	Gallus gallus finished cDNA, clone ChEST546d20. [BX929781]	0.00494329	2.27145
36656	BU419319	ENSGALP00000021271 : ENSGALP00000021271 pep:novel chromosome:WASHUC1:2:78654387:78896091:1 gene:ENSGALG00000013051 transcript:ENSGALT00000021302	0.00355403	2.25687
18496	CN222446.1	gi|46301788|gb|CN222446.1|CN222446 WLA041A08.ab1 WLbrain Gallus gallus cDNA 5 , mRNA sequence	0.00807707	2.25087
14640	BU406171	no hits	0.00628802	2.24992
14455	BU445380	Unknown	0.000863988	2.24191
37527	BU208294	no hits	0.00449596	2.23849
32202	BU450042	Unknown	0.00218573	2.2363
38405	BU367783	no hits	0.0043844	2.23411
41199	CR524167	XP_414895 : gi:50755773:ref:XP_414895.1: PREDICTED: similar to limkain b1 isoform 1 [Gallus gallus]	0.0012805	2.22986
36124	CR389123	Q08514 : (Q08514) Gallus gallus POL-like (Fragment)	0.00103474	2.21533
11904	DR429014.1	gi|68331030|gb|DR429014.1|DR429014 nax10f02.y1 Chicken eye (embryo). Unnormalized (nax) Gallus gallus cDNA clone nax10f02 5 , mRNA sequence	0.0017491	2.21354
23374	BX259972	Q6YK32 (Q6YK32) Histidine-rich glycoprotein HRG, partial (5%) [TC191391]	0.00546173	2.21294
38082	BU394545	Unknown	0.00733808	2.20006
29503	CR386384	no hits	8.05035e-09	2.16827
40383	BU453185	no hits	0.00368375	2.16501
10743	BU127149	no hits	0.00036388	2.15773
7386	BU240184	no hits	0.000402688	2.15303
32779	BU280975	Q8BGF2 : (Q8BGF2) Mus musculus adult male diencephalon cDNA, RIKEN full-length enriched library, clone:9330155P22 product:hypothetical protein, full insert sequence (Mus musculus 12 days embryo embryonic body between diaphragm region and neck cDNA, R	0.000212861	2.13299
42325	CN216994	no hits	0.00803656	2.12993
20108	BU454436	Unknown	0.00188402	2.12743
15394	BU438708	Unknown	0.00695839	2.09905
25547	BU271875	no hits	0.00987217	2.09598
36732	DN928209.1	gi|62921895|gb|DN928209.1|DN928209 4153676 BARC_3GAL chicken mixed tissue Gallus gallus cDNA clone 3GAL_53K04 5 , mRNA sequence	0.00477029	2.0915
28144	CR352667	Gallus gallus finished cDNA, clone ChEST1005a9. [CR352667]	0.0011748	2.08528
29739	BX933754	Gallus gallus finished cDNA, clone ChEST1006h2. [BX933754]	0.000288234	2.081
11074	CO421061	GGEZHC1020A02.g HC1 Gallus gallus cDNA clone GGEZHC1020A02, mRNA sequence [CO421061]	0.00876994	2.07799
10312	DT655605.1	gi|74247683|gb|DT655605.1|DT655605 pgr1n.UA001.1105 Normalized chicken reproductive tract (pgr1n) Gallus gallus cDNA clone UAGgRT35_F04_F4_12 5 , mRNA sequence	0.00556605	2.07711
1818	BX935108	Q8AV87 : (Q8AV87) CBPch04	0.00239505	2.07366
20654	BU362334	XP_700375 : gi:68442575:ref:XP_700375.1: PREDICTED: similar to leucine rich repeat and fibronectin type III domain containing 5 [Danio rerio]	0.00808086	2.05974
41873	BU323117	Unknown	0.00800184	2.05629
30317	CK608977	no hits	0.00195581	2.04886
2387	CR391130	Gallus gallus finished cDNA, clone ChEST201m24. [CR391130]	0.00999885	2.04737
40068	CO420544	GGEZHC1014D02.g HC1 Gallus gallus cDNA clone GGEZHC1014D02, mRNA sequence [CO420544]	0.00831954	2.04264
12732	BU215518	XP_575676 : gi:62648194:ref:XP_575676.1: PREDICTED: similar to HMT1 hnRNP methyltransferase-like 3 protein [Rattus norvegicus]	0.000799547	2.04198
30557	BU279976.1	gi|25729430|gb|BU279976.1|BU279976 603600396F1 CSEQCHN54 Gallus gallus cDNA clone ChEST574o23 5 , mRNA sequence	0.00720901	2.03238
38407	AF327880	no hits	0.000325744	2.02049
10066	AY566700	Q6Q247 : (Q6Q247) Growth differentiation factor 9	0.00102063	2.01747
37475	BX931614	Gallus gallus finished cDNA, clone ChEST406m22. [BX931614]	2.26399e-08	2.01494
10689	CR387075	no hits	0.00521444	2.01004
39379	BU374950	BC069349 dendritic cell-specific transmembrane protein {Homo sapiens;} , partial (20%) [TC199348]	0.00112026	2.00847
42258	CO773952	testis_EST05049 Testis cDNA Library Gallus gallus cDNA 3', mRNA sequence [CO773952]	0.0067558	2.00254
7146	CN383979	Unknown	0.00119923	1.99288
25154	BU302273.1	gi|25751922|gb|BU302273.1|BU302273 603609882F1 CSEQCHN56 Gallus gallus cDNA clone ChEST597d21 5 , mRNA sequence	0.00981613	1.99184
42996	CR406376	ENSDARP00000008105 : ENSDARP00000008105 pep:novel chromosome:ZFISH5:16:20337214:20383105:-1 gene:ENSDARG00000013025 transcript:ENSDART00000009932	0.00101291	1.98952
13467	BU268153	Unknown	0.00674828	1.97394
16714	CN227350	RJB016E12.ab1 RJtestis Gallus gallus cDNA 5', mRNA sequence [CN227350]	0.00161022	1.97166
33547	AF472617	Gallus gallus endothelin receptor type B2 (EDNRB2) mRNA, complete cds. [AF472617]	0.00375116	1.96816
34238	BU204361	Q80WX1 : (Q80WX1) 4631427C17Rik protein (Fragment)	0.00294665	1.94626
30302	BU123839	ENSGALP00000011639 : ENSGALP00000011639 pep:novel chromosome:WASHUC1:9:12558112:12567413:-1 gene:ENSGALG00000007200 transcript:ENSGALT00000011653	0.0045684	1.94471
26757	BU138200	Unknown	0.00321376	1.93783
39169	BU413486	XP_415032 : gi:50756133:ref:XP_415032.1: PREDICTED: similar to Ankyrin repeat domain protein 5 [Gallus gallus]	0.000989717	1.92943
6066	AJ396260	XP_420277 : gi:50745872:ref:XP_420277.1: PREDICTED: similar to zinc finger protein 185 [Gallus gallus]	0.00151971	1.92399
21737	BU346407	Q5CAS7 : (Q5CAS7) Beta3-glucuronyltransferase-S	0.00268381	1.92158
27483	BU396222	Unknown	0.00105616	1.92102
36212	ENSGALT00000021781.2	no hits	0.00119314	1.91947
44244	CO764582	spleen_EST00308 Spleen cDNA Library Gallus gallus cDNA 3', mRNA sequence [CO764582]	0.0041619	1.91897
44721	BU342260	no hits	0.00462219	1.91568
4611	BU220084.1	gi|25405510|gb|BU220084.1|BU220084 603755902F1 CSEQCHN04 Gallus gallus cDNA clone ChEST666d1 5 , mRNA sequence	0.00066949	1.91212
6808	D87558	Gallus gallus mRNA for C-Serrate-2, partial cds. [D87558]	0.00220761	1.90906
3694	BU259931	Unknown	0.00189735	1.90527
29233	CO757155	brain_EST00347 Brain cDNA Library Gallus gallus cDNA 3', mRNA sequence [CO757155]	0.000946858	1.90453
8582	BU395626	Q8UW23 (Q8UW23) GCN5-like protein, partial (33%) [TC196647]	0.00386239	1.9027
1648	CR391233	Q8IZC4 : (Q8IZC4) Rhotekin-2 (Pleckstrin homology domain containing, family K member 1)	0.00612831	1.89834
2551	BX930017	XP_418167 : gi:50760865:ref:XP_418167.1: PREDICTED: similar to Keratin 23, isoform a [Gallus gallus]	0.002569	1.87476
9107	BU290341	no hits	0.00755862	1.86847
10371	CN232427	no hits	0.00633599	1.86432
31574	BU269698	Unknown	0.00424702	1.86272
45110	AM063710	AM063710 Chicken immune 5 - CSEQRBN30 Gallus gallus cDNA clone JYM603946091_R1_M13F, mRNA sequence [AM063710]	0.00535947	1.86252
31546	BU386166	Unknown	0.00174015	1.85862
19443	BU464723	Q8YZ07 (Q8YZ07) Alr0681 protein, partial (21%) [TC224300]	0.00287822	1.85713
10006	CR387042	Gallus gallus finished cDNA, clone ChEST437h7. [CR387042]	0.00362243	1.85072
33218	BX267661	BX267661 AGENAE Gallus gallus multi-tissues normalized and once-subtracted cDNA library (gcal) Gallus gallus cDNA clone gcal0012c.c.09 5prim, mRNA sequence [BX267661]	0.00909832	1.84381
39842	BQ038336	XP_423102 : gi:50769978:ref:XP_423102.1: PREDICTED: similar to Protein phosphatase 1, regulatory (inhibitor) subunit 3C, partial [Gallus gallus]	0.000631286	1.84379
30877	BU286954	XP_418705 : gi:50732585:ref:XP_418705.1: PREDICTED: similar to putative binding protein 7a5 [Gallus gallus]	2.97322e-05	1.83849
40945	BI065097	BI065097	0.00130873	1.83337
25877	AJ446590	Unknown	0.00751155	1.83202
34300	AJ445570	Unknown	0.00481796	1.82966
22278	CO505717	no hits	0.000116574	1.82809
42871	BU478490	Q9RX17 (Q9RX17) Virulence factor-related protein, partial (4%) [TC205314]	0.00272282	1.82624
10311	BU457667	no hits	0.002514	1.81381
43811	CR390204	ENSGALP00000015406 : ENSGALP00000015406 pep:novel chromosome:WASHUC1:4:22633707:22804562:1 gene:ENSGALG00000009472 transcript:ENSGALT00000015422	0.00521295	1.81228
15100	BX950235	Gallus gallus finished cDNA, clone ChEST698m14. [BX950235]	0.00237254	1.8115
18226	BU139165	Unknown	0.000711404	1.80836
40940	CR524378.1	gi|48843103|emb|CR524378.1| Gallus gallus finished cDNA, clone ChEST478g16	0.0018546	1.80254
3409	BU492234	no hits	0.00237889	1.80227
27797	BU316221	Q7Q8S1 (Q7Q8S1) ENSANGP00000016294, partial (5%) [TC202408]	0.00750323	1.796
16406	BU457382	Unknown	0.00054608	1.79547
3368	BU444097	XP_415190 : gi:50756504:ref:XP_415190.1: PREDICTED: similar to unconventional myosin Myr2 I heavy chain [Gallus gallus]	0.000169776	1.79528
2814	CR389257	Gallus gallus finished cDNA, clone ChEST249j8. [CR389257]	0.00121438	1.79515
39658	CK987114	Q6TUE7 (Q6TUE7) LRRGT00097, partial (4%) [TC223847]	0.00650096	1.77554
27432	BU372233	Q8SRH1 (Q8SRH1) BOS1-LIKE VESICULAR TRANSPORT PROTEIN, partial (9%) [TC206415]	0.00398091	1.77316
2061	CD731757	ENSGALP00000026352 : ENSGALP00000026352 pep:novel chromosome:WASHUC1:2:145674177:145678902:1 gene:ENSGALG00000016368 transcript:ENSGALT00000026402	0.000388575	1.7728
36277	CR390398	Gallus gallus finished cDNA, clone ChEST709e23. [CR390398]	0.00587819	1.77075
11621	CR407080	Q89JW8 : (Q89JW8) Hypothetical transport protein	0.00279796	1.77013
26395	CR391537	Gallus gallus finished cDNA, clone ChEST184a12. [CR391537]	0.00126188	1.76838
16478	CR352951	Gallus gallus finished cDNA, clone ChEST407l17. [CR352951]	0.00128529	1.76542
30596	BX930027	Gallus gallus finished cDNA, clone ChEST186e21. [BX930027]	0.00799497	1.76295
11102	CO635448	XP_415701 : gi:50757907:ref:XP_415701.1: PREDICTED: similar to dynein intermediate chain [Gallus gallus]	0.00348596	1.76159
43271	DR430561	XP_426008 : gi:50733060:ref:XP_426008.1: PREDICTED: similar to alpha 3 type VI collagen isoform 4 precursor; collagen VI, alpha-3 polypeptide [Gallus gallus]	0.00871532	1.75896
44853	AB100033	Q9UJX9 : (Q9UJX9) E2IG4	0.00221158	1.75324
1281	CK614137	XP_419840 : gi:50744706:ref:XP_419840.1: PREDICTED: similar to ACY1L2 protein [Gallus gallus]	0.00980099	1.75065
2596	BX268911	Q5PT56 : (Q5PT56) SLC10A4	0.00886589	1.74723
16307	BU450825	no hits	0.00944082	1.74429
4574	BU476692	no hits	0.00246221	1.73529
34721	BX933227	Gallus gallus finished cDNA, clone ChEST513i19. [BX933227]	3.88863e-06	1.73091
37874	CD730014	no hits	0.00695336	1.73061
26144	CA786379.1	gi|26049926|gb|CA786379.1|CA786379 pgn1c.pk011.n5 Chicken lymphoid cDNA library (pgn1c) Gallus gallus cDNA clone pgn1c.pk011.n5 5 similar to no significant hits (pLog(P) 4), mRNA sequence	0.0093014	1.73052
16806	BX929987	O95685 : (O95685) Protein phosphatase 1, regulatory subunit 3D (Protein phosphatase 1, regulatory subunit 6) (Protein phosphatase 1 binding subunit R6)	0.00543994	1.72948
22945	CV854196	gonad_EST01672 Embryonic gonad cDNA Library Gallus gallus cDNA 5', mRNA sequence [CV854196]	0.000842852	1.72038
1579	CR353160	Gallus gallus finished cDNA, clone ChEST478l17. [CR353160]	7.07906e-05	1.71933
31582	CR522997	XP_235335 : gi:62652461:ref:XP_235335.3: PREDICTED: similar to mKIAA0493 protein [Rattus norvegicus]	0.00397473	1.71903
25185	CR391122	Gallus gallus finished cDNA, clone ChEST202e7. [CR391122]	0.00144715	1.71717
22261	BU124949	Unknown	0.000623434	1.71059
7442	BM491691	pgp2n.pk007.c21 Normalized Chicken Pituitary [BM491691]	0.00161967	1.70891
16152	BX934636	ENSGALP00000010737 : ENSGALP00000010737 pep:novel chromosome:WASHUC1:5:11704920:11726360:1 gene:ENSGALG00000006647 transcript:ENSGALT00000010751	0.00052284	1.7077
39870	CO505467	GGEZEB1023D12.g embryo breast muscle - EB1 Gallus gallus cDNA clone GGEZEB1023D12, mRNA sequence [CO505467]	0.00750591	1.69808
7360	AF104246	Gallus gallus enhancer of filamentation 1 homolog mRNA, partial cds. [AF104246]	0.000457218	1.69639
5492	AB061205	Q90YA3 : (Q90YA3) 6-phosphofructokinase	0.00561525	1.69614
18996	BU117245	XP_416806 : gi:50730205:ref:XP_416806.1: PREDICTED: similar to chromosome X open reading frame 23 [Gallus gallus]	0.00151493	1.6957
38642	BU117943	no hits	0.00965538	1.68845
9400	DR416494	no hits	0.00353337	1.68566
7134	DR427009	Q7T2E2 (Q7T2E2) Zgc:63977, partial (30%) [TC223611]	0.000997793	1.68533
33402	U75332	O57659 : (O57659) Tolloid (Fragment)	0.00995352	1.68526
3376	BU314624	no hits	0.000294545	1.6847
9810	CR352527	ENSDARP00000060209 : ENSDARP00000060209 pep:novel chromosome:ZFISH5:18:25077895:25083310:1 gene:ENSDARG00000041092 transcript:ENSDART00000060210	0.00545433	1.68457
30108	BI065314	XP_417265 : gi:50731422:ref:XP_417265.1: PREDICTED: similar to F-box-WD40 repeat protein 6 [Gallus gallus]	0.00599782	1.68442
13277	BU222788	no hits	0.00104012	1.68287
35218	CV862196	gonad_EST09312 Embryonic gonad cDNA Library Gallus gallus cDNA 5', mRNA sequence [CV862196]	0.000129194	1.67394
4707	BU258687	XP_419220 : gi:50737889:ref:XP_419220.1: PREDICTED: similar to TOX protein [Gallus gallus]	0.000165656	1.67186
754	CR524120	Gallus gallus finished cDNA, clone ChEST647i16. [CR524120]	0.00183298	1.67046
35360	Y17105	Gallus gallus mRNA for aminopeptidase, partial. [Y17105]	0.00353147	1.66577
23484	BM440506.1	gi|18471281|gb|BM440506.1|BM440506 pgr1n.pk003.f13 Normalized Chicken Reproductive Tract cDNA Library (pgr1n) Gallus gallus cDNA clone pgr1n.pk003.f13 5 similar to gi|11430582 ref|XP_002667.1| similar to G protein-coupled receptor 1 (H. sapiens) [Homo s	0.00431005	1.66039
7139	BU424367	Unknown	0.000548487	1.65628
12697	EF367438.1	gi|125381301|gb|EF367438.1| Gallus gallus receptor protein tyrosine phosphatase LAR (RPTPf) mRNA, partial cds	0.001769	1.65607
36865	BX270841	no hits	0.00155242	1.65233
35039	CR391398	Gallus gallus finished cDNA, clone ChEST652p12. [CR391398]	0.00699622	1.65138
695	BU255842	XP_424236 : gi:50802564:ref:XP_424236.1: PREDICTED: similar to FLJ20699 protein, partial [Gallus gallus]	0.00381584	1.6511
14604	BM488058	Q8IWG5 (Q8IWG5) MASK protein, partial (24%) [TC198918]	0.0050732	1.65042
34810	CK608418	IFNb_C12 Interferon Stimulated Chicken PBL Macrophage Gallus gallus cDNA clone IFNb_C12 5', mRNA sequence [CK608418]	0.0020399	1.65021
6076	BU256099	XP_414853 : gi:50755685:ref:XP_414853.1: PREDICTED: similar to tuberin [Gallus gallus]	4.80235e-05	1.6496
38753	BU272842	NOE1_CHICK (Q9IAK4) Noelin precursor (Neuronal olfactomedin-related ER localized protein) (Olfactomedin 1) (Pancortin), partial (31%) [TC190541]	0.00360213	1.64952
13740	CR354312	ENSGALP00000019385 : ENSGALP00000019385 pep:novel chromosome:WASHUC1:1:46131304:46140483:1 gene:ENSGALG00000011894 transcript:ENSGALT00000019411	0.00885113	1.64797
1833	BU410432	Unknown	0.00143353	1.64379
7319	AF011356	O42392 : (O42392) Vitamin D3 receptor (VDR) (1,25-dihydroxyvitamin D3 receptor)	0.00811334	1.64093
42201	BU368493	Unknown	0.00845604	1.63614
1491	BU281947	XP_415456 : gi:50757267:ref:XP_415456.1: PREDICTED: similar to C3G protein [Gallus gallus]	0.000275979	1.63388
7697	BU129948	Unknown	0.000901477	1.633
26003	CR391585	no hits	0.00135512	1.63162
17303	BU287219	XP_426176 : gi:50744928:ref:XP_426176.1: PREDICTED: similar to fused in glioblastoma [Gallus gallus]	1.6803e-05	1.63159
13011	AL587865	Unknown	0.00272488	1.62726
25899	AJ720154	Q5ZKD0 : (Q5ZKD0) Hypothetical protein	9.93025e-07	1.62399
11662	BU419996	no hits	0.00243086	1.62369
39910	BU361340.1	gi|25869341|gb|BU361340.1|BU361340 603786803F1 CSEQCHN72 Gallus gallus cDNA clone ChEST744e1 5 , mRNA sequence	0.00200774	1.61861
9535	BU446305	ENSDARP00000022905 : ENSDARP00000022905 pep:novel chromosome:ZFISH5:2:23150252:23186632:-1 gene:ENSDARG00000005663 transcript:ENSDART00000016573	0.00335546	1.6144
15067	BM491537	pgp2n.pk006.l12 Normalized Chicken Pituitary [BM491537]	0.00421977	1.61399
26568	CR386029	Gallus gallus finished cDNA, clone ChEST211j6. [CR386029]	0.00169463	1.61377
13754	BU210526	XP_420759 : gi:50747134:ref:XP_420759.1: PREDICTED: similar to leucine-rich repeat LGI family, member 2; leucine-rich, glioma inactivated 2; LGI1-like protein 2 [Gallus gallus]	0.000142093	1.61217
19141	CR387771	Q7YQL6 : (Q7YQL6) Oligophrenin 1	0.00132624	1.61038
7344	CR352919	Gallus gallus finished cDNA, clone ChEST406k10. [CR352919]	0.000437488	1.60969
44870	BU306338	Unknown	0.000557137	1.60804
14038	DR427495.1	gi|68329511|gb|DR427495.1|DR427495 naw43b11.y1 Chicken eye (hatched). Unnormalized (naw) Gallus gallus cDNA clone naw43b11 5 , mRNA sequence	0.00388488	1.60295
20036	CV853982	gonad_EST01458 Embryonic gonad cDNA Library Gallus gallus cDNA 5', mRNA sequence [CV853982]	0.00882704	1.60273
39281	BU418219	ENSGALP00000014131 : ENSGALP00000014131 pep:novel chromosome:WASHUC1:5:22353433:22381592:1 gene:ENSGALG00000008692 transcript:ENSGALT00000014147	0.00883466	1.60245
20203	BU406911	no hits	0.008899	1.59969
29351	CR353497	no hits	0.00543952	1.59885
2523	BU401428	ENSGALP00000022031 : ENSGALP00000022031 pep:novel chromosome:WASHUC1:Un:133409636:133423649:1 gene:ENSGALG00000013559 transcript:ENSGALT00000022070	0.000190637	1.59438
35634	BU391703	no hits	0.00682605	1.59242
17346	AJ456523	AJ456523 riken1 Gallus gallus cDNA clone 8m6r1, mRNA sequence [AJ456523]	0.00428551	1.59213
42915	CR387232	Gallus gallus finished cDNA, clone ChEST440i10. [CR387232]	0.000272454	1.59182
15839	BU208764	XP_416569 : gi:50729574:ref:XP_416569.1: PREDICTED: similar to BTB/POZ domain zinc finger factor HOF-L [Gallus gallus]	0.0041325	1.58648
43847	AF246956	Gallus gallus PERIOD2 (PER2) mRNA, complete cds. [AF246956]	0.000256069	1.58633
17938	BU445791	no hits	0.00321284	1.58587
6235	BG713679	pgl1n.pk012.n1 Normalized Liver Library Gallus gallus cDNA clone pgl1n.pk012.n1 5' similar to gi [BG713679]	0.00501072	1.58422
28710	BU413168	no hits	0.0056474	1.58358
33671	BU213047	XP_227117 : gi:62643420:ref:XP_227117.3: PREDICTED: similar to protocadherin 18 precursor [Rattus norvegicus]	0.00301857	1.58259
42405	BG641629	MOT2_HUMAN (O60669) Monocarboxylate transporter 2 (MCT 2), partial (39%) [TC202256]	0.00235414	1.58126
12846	BU456833	Q04342 (Q04342) ORFb protein (Fragment), partial (7%) [TC205664]	0.00998462	1.57894
39905	BU293212	BU293212	0.00138422	1.57656
158	NM_001031555	Gallus gallus pancreatic polypeptide receptor 1 (PPYR1), mRNA [NM_001031555]	0.000933561	1.57158
41995	CR388531	no hits	0.000967929	1.57083
35812	BX935301	no hits	2.61778e-08	1.5707
145	CR390369	Gallus gallus finished cDNA, clone ChEST945h18. [CR390369]	0.000240418	1.5697
35304	BU356179	no hits	2.05914e-05	1.56966
30702	X95283	G.gallus mRNA for C-Serrate-1 protein. [X95283]	0.00376235	1.56949
24271	BX278100.2	gi|90223996|gb|BX278100.2|BX278100 BX278100 AGENAE Gallus gallus multi-tissues normalized library (gcag) Gallus gallus cDNA clone gcag0011.n.08 5prim, mRNA sequence	0.00645849	1.5647
42146	BU478064	AY074481 immunoglobulin lambda light chain variable region {Trichosurus vulpecula;} , partial (9%) [TC223500]	0.00879369	1.56442
22471	BX931265	Gallus gallus finished cDNA, clone ChEST262j19. [BX931265]	0.00463058	1.5634
815	BI065097.1	gi|14472619|gb|BI065097.1|BI065097 pgf1n.pk003.i18 normalized chicken fat cDNA library Gallus gallus cDNA clone pgf1n.pk003.i18 5 similar to emb|CAB76852.1 (AL049698) dJ470B24.1.1 (myeloid/lymphoid or mixed-lineage leukemia (trithorax (Drosophila) homol	0.00489145	1.56321
3839	AF348088	Q98SN3 : (Q98SN3) Aryl hydrocarbon receptor nuclear translocator	0.00332561	1.56252
25044	CR406477	no hits	0.00164489	1.56165
35576	BU199368.1	gi|25362633|gb|BU199368.1|BU199368 603102851F1 CSEQCHN03 Gallus gallus cDNA clone ChEST37e14 5 , mRNA sequence	0.00452818	1.55835
9516	CR522973	no hits	9.53229e-06	1.55762
8560	CR524322	Gallus gallus finished cDNA, clone ChEST817o13. [CR524322]	0.00751172	1.55714
10313	CF253397	Unknown	0.00860522	1.5561
2846	BX931174	Q9Y600 : (Q9Y600) Cysteine sulfinic acid decarboxylase (Sulfinoalanine decarboxylase) (Cysteine-sulfinate decarboxylase)	0.00133457	1.55596
30018	CF255292	mdvn126_d08 Marek's disease virus-infected spleen Gallus gallus cDNA, mRNA sequence [CF255292]	0.0036873	1.55544
41392	CR407153	Gallus gallus finished cDNA, clone ChEST748a20. [CR407153]	5.12693e-08	1.55444
32301	CR353227	no hits	0.00203813	1.54982
23373	BM491291	no hits	0.00191653	1.54933
13514	CN209797	XP_429179 : gi:50761997:ref:XP_429179.1: PREDICTED: similar to cytosolic acetyl-CoA hydrolase [Gallus gallus]	0.00120448	1.54888
32712	AI980343	no hits	0.00236158	1.54822
34315	BU137981	CTH7_HUMAN (Q9NTX9) Protein C20orf177, partial (20%) [TC197285]	0.00151565	1.54444
15082	BM439883	ENSGALP00000011301 : ENSGALP00000011301 pep:novel chromosome:WASHUC1:20:10087677:10106840:1 gene:ENSGALG00000006984 transcript:ENSGALT00000011315	0.00229654	1.54428
1214	CF251040	esa020_b07 Eimeiria tenella-infected caecal tonsil Gallus gallus cDNA, mRNA sequence [CF251040]	1.00877e-05	1.54356
12824	BU270431	ZO1_HUMAN (Q07157) Tight junction protein ZO-1 (Zonula occludens 1 protein) (Zona occludens 1 protein) (Tight junction protein 1), partial (5%) [TC204934]	7.836e-05	1.54314
23498	BU354419	ENSGALP00000020015 : ENSGALP00000020015 pep:novel chromosome:WASHUC1:3:45059522:45243843:1 gene:ENSGALG00000012270 transcript:ENSGALT00000020042	0.000865521	1.54045
2256	U38622	Gallus gallus type I TGF B receptor mRNA, complete cds. [U38622]	0.00816402	1.53657
37102	BU300702	TPA1_RAT (Q6RI86) Transient receptor potential cation channel subfamily A member 1 (Ankyrin-like with transmembrane domains protein 1), partial (11%) [TC220436]	0.000827867	1.53258
2251	ENSGALT00000012474.2	no hits	0.000306784	1.53219
21946	CR523434	no hits	0.00922884	1.53113
39339	CD735140	O93437 (O93437) ABC transporter protein (P-glycoprotein), partial (3%) [TC202921]	0.00939197	1.53053
18738	AJ584653	Q6KDZ1 : (Q6KDZ1) Basement membrane-specific heparan sulfate proteoglycan core protein precursor	0.00880941	1.53052
12735	AB088533	Gallus gallus mRNA for Mx, complete cds, strain:WL-N line. [AB088533]	0.00152688	1.53026
10537	CB017987	XP_420476 : gi:50746395:ref:XP_420476.1: PREDICTED: similar to hect domain and RLD 5; cyclin-E binding protein 1 [Gallus gallus]	0.000804584	1.52762
29069	CO635371	Contig1270 WL [CO635371]	0.00163862	1.52709
5772	L49204	Gallus gallus (clones CST106, CST107) protein kinase (BRK-1) mRNA, complete cds. [L49204]	0.00155448	1.52602
42457	AY676328	Q6DKR3 : (Q6DKR3) Protocadherin	0.00547206	1.52549
27731	CN229277.1	gi|46333021|gb|CN229277.1|CN229277 RJB069C05.ab1 RJtestis Gallus gallus cDNA 5 , mRNA sequence	0.000988683	1.52468
4711	BU371570	Unknown	0.000103722	1.52335
18205	BM491349	pgp2n.pk006.c14 Normalized Chicken Pituitary [BM491349]	0.005615	1.52141
7691	CR389653	Gallus gallus finished cDNA, clone ChEST439i24. [CR389653]	0.00859642	1.51997
32573	AB088533	Gallus gallus mRNA for Mx, complete cds, strain:WL-N line. [AB088533]	0.00130969	1.51969
30471	BU398654	Q59A30 : (Q59A30) SON DNA-binding protein	2.67759e-06	1.51854
42443	BI393745	Unknown	0.00024816	1.51803
7822	CR387405	ENSGALP00000023392 : ENSGALP00000023392 pep:novel chromosome:WASHUC1:Un:160611825:160628482:-1 gene:ENSGALG00000014523 transcript:ENSGALT00000023438	0.00642697	1.51709
14341	CR523649	Gallus gallus finished cDNA, clone ChEST842l15. [CR523649]	0.00445804	1.51691
12451	CD218486	S69002 AML1-EVI-1 fusion protein {Homo sapiens;} , partial (29%) [TC200633]	0.00431196	1.51463
39340	BU312808	Unknown	0.00221602	1.51084
10018	BU353316	Unknown	0.00382932	1.50931
66	CR390489	no hits	0.000859563	1.50648
2320	CD732580	no hits	0.00590508	1.50606
34006	CR523384	XP_419111 : gi:50736302:ref:XP_419111.1: PREDICTED: similar to downstream of tyrosine kinase 6 [Gallus gallus]	0.00402001	1.50567
19943	CR352893	no hits	0.000213687	1.50308
23793	CN209844	DX54_MOUSE (Q8K4L0) DEAD-box protein 54 , partial (32%) [TC203610]	0.00120901	1.50232
37477	CD727598	XP_425752 : gi:50759404:ref:XP_425752.1: PREDICTED: similar to hypothetical protein FLJ20225 [Gallus gallus]	0.0074291	1.50229
2748	AY581317	Q670Z8 : (Q670Z8) Ellis van Creveld protein-like	0.000399032	1.49761
12038	BU218499.1	gi|25401442|gb|BU218499.1|BU218499 603106746F1 CSEQCHN04 Gallus gallus cDNA clone ChEST47k11 5 , mRNA sequence	0.00622951	1.4971
9734	AB002403	Gallus gallus mRNA for FTF/LRH-1, complete cds. [AB002403]	0.00248741	1.49619
26309	CR387020	XP_228309 : gi:62666346:ref:XP_228309.3: PREDICTED: similar to RIKEN cDNA 5330439J01 [Rattus norvegicus]	0.000715127	1.4958
26096	BX930713	Gallus gallus finished cDNA, clone ChEST371g7. [BX930713]	0.000479597	1.4947
18110	BU393691	Unknown	0.00138971	1.49411
25841	BU440036	no hits	0.00128805	1.49307
12655	BQ484307	Unknown	0.00251214	1.49301
25117	BU123808	XP_422811 : gi:50752516:ref:XP_422811.1: PREDICTED: similar to Maltase-glucoamylase, intestinal [Gallus gallus]	0.000532671	1.4929
8083	AJ443439	Unknown	0.000186044	1.49251
6360	BX931204	Gallus gallus finished cDNA, clone ChEST1022j9. [BX931204]	0.00603892	1.49245
32981	BX935983	XP_422111 : gi:50750718:ref:XP_422111.1: PREDICTED: similar to leishmanolysin-like peptidase, variant 2 [Gallus gallus]	0.000154223	1.49131
15273	CN237570	RJB136D02.ab1 RJtestis Gallus gallus cDNA 5', mRNA sequence [CN237570]	0.00283595	1.49058
21963	BU367571	Q9H9S4 : (Q9H9S4) Calcium binding protein 39-like (Mo25-like protein) (Antigen MLAA-34)	0.00109359	1.48824
6915	CR406260	XP_418753 : gi:50732766:ref:XP_418753.1: PREDICTED: similar to hypothetical protein [Gallus gallus]	0.00633873	1.4865
3248	CR406135	Gallus gallus finished cDNA, clone ChEST608p3. [CR406135]	0.00562672	1.48482
10953	BX934807	Gallus gallus finished cDNA, clone ChEST725p23. [BX934807]	0.00789914	1.48395
34566	BU398981	no hits	0.00395351	1.4825
26399	DN854402	no hits	0.000259453	1.47986
24719	CR386136	Gallus gallus finished cDNA, clone ChEST360g22. [CR386136]	4.15605e-05	1.47702
43916	CN779656	Unknown	0.00569747	1.47666
40264	CR407490	XP_416072 : gi:50728290:ref:XP_416072.1: PREDICTED: similar to WIF-1 [Gallus gallus]	0.00169354	1.47579
2667	BU471525	O65335 (O65335) SAR DNA-binding protein-2, partial (3%) [TC213761]	0.00323566	1.4754
19911	BU428304	no hits	4.65203e-05	1.47538
11370	BX933807	Gallus gallus finished cDNA, clone ChEST1007d2. [BX933807]	0.00718266	1.47069
19055	DQ256259	Gallus gallus telomerase reverse transcriptase variant 17 (TERT) mRNA, exons 9 through 11 and partial cds, alternatively spliced. [DQ256259]	0.00439675	1.4702
38102	BU457591	XP_419867 : gi:50744772:ref:XP_419867.1: PREDICTED: similar to TTK protein kinase [Gallus gallus]	0.00374585	1.46973
27271	BU379225	Unknown	0.0029712	1.46935
16180	BU379924	Q69ZD7 (Q69ZD7) MKIAA1673 protein (Fragment), partial (57%) [TC216603]	0.00101336	1.46887
41410	BU477423	Unknown	0.000333475	1.46861
36616	AJ289886	Gallus gallus mRNA for Helios lymphoid transcription factor (HELIOS gene). [AJ289886]	0.00438148	1.46688
42730	BU334819	no hits	0.00103396	1.46659
6048	AF129813	Q9W7C6 : (Q9W7C6) Endothelial PAS domain protein 1	0.000216754	1.46623
12937	BU303551.1	gi|25753263|gb|BU303551.1|BU303551 603741344F1 CSEQCHN56 Gallus gallus cDNA clone ChEST639g12 5 , mRNA sequence	0.00828102	1.4662
26516	DR429058.1	gi|68331074|gb|DR429058.1|DR429058 nax11c12.y1 Chicken eye (embryo). Unnormalized (nax) Gallus gallus cDNA clone nax11c12 5 , mRNA sequence	0.00553537	1.46562
950	BU480525	XP_421617 : gi:50749392:ref:XP_421617.1: PREDICTED: similar to SEC24-related protein C; protein transport protein SEC24C; SEC24 (S. cerevisiae) related gene family, member C [Gallus gallus]	0.000471206	1.46298
28635	BX935496	Q14714 : (Q14714) Sarcospan (K-ras oncogene-associated protein) (Kirsten-ras-associated protein)	0.00178161	1.46218
7981	CR389681	no hits	0.000778521	1.45859
39211	AJ720125	Q5ZKF9 : (Q5ZKF9) Hypothetical protein	0.00327864	1.45798
22332	CR387597	Q58NA5 : (Q58NA5) Plus agglutinin (Fragment)	0.00780363	1.45759
44346	AL587240	Unknown	0.00110361	1.45721
8855	CN235490	XP_420208 : gi:50745706:ref:XP_420208.1: PREDICTED: similar to osteoblast differentiation promoting factor [Gallus gallus]	0.00531966	1.45637
34836	CO762759	Q90827 : (Q90827) NEL protein precursor (93 kDa protein)	0.000547244	1.45601
43253	AF121963	Q9W6F6 : (Q9W6F6) Receptor tyrosine kinase (Fragment)	0.0066835	1.45243
16750	BU214204	no hits	0.00381941	1.45218
1494	BX276606	XP_418168 : gi:50760867:ref:XP_418168.1: PREDICTED: similar to type I keratin KA22 [Gallus gallus]	0.00318496	1.44972
34669	CK608546	Unknown	0.00568121	1.44923
35573	BX931844	P35219 : (P35219) Carbonic anhydrase-related protein (CARP) (CA-VIII)	0.00236518	1.44689
37316	CR390166	ENSGALP00000006531 : ENSGALP00000006531 pep:novel chromosome:WASHUC1:18:7571616:7572582:1 gene:ENSGALG00000004114 transcript:ENSGALT00000006541	0.00992705	1.44376
2022	BU120198	ENSGALP00000020042 : ENSGALP00000020042 pep:novel chromosome:WASHUC1:1:47683089:47701107:1 gene:ENSGALG00000012281 transcript:ENSGALT00000020069	0.00999738	1.44342
20725	AY567829	Q6Q1Q8 : (Q6Q1Q8) Mannan-binding lectin associated serine protease 3	0.000501968	1.44323
26015	BX257795	BX257795 AGENAE Gallus gallus multi-tissues normalized library (gcag) Gallus gallus cDNA clone gcag0001c.p.19 5prim, mRNA sequence [BX257795]	0.00321457	1.44142
25039	BU290010	Unknown	0.00887622	1.44076
14951	CK987508	no hits	0.00134254	1.44012
15223	BX931403	Q9NWC5 : (Q9NWC5) Transmembrane protein 45a (Dermal papilla derived protein 7)	0.00543744	1.43975
20202	BU435976	Unknown	0.00139216	1.43891
19448	CB016838	pgn1c.pk013.l4 Chicken lymphoid cDNA library (pgn1c) Gallus gallus cDNA clone pgn1c.pk013.l4 5' similar to gb [CB016838]	0.00199802	1.43635
37675	AB090236	Gallus gallus Add3 mRNA for gamma adducin, complete cds. [AB090236]	0.00948209	1.43527
13228	BU390560	Unknown	0.00154421	1.43462
3919	CR386238	Gallus gallus finished cDNA, clone ChEST248m1. [CR386238]	9.40641e-05	1.43457
7629	CR523947	no hits	0.00590451	1.43344
16339	CR406653	Gallus gallus finished cDNA, clone ChEST767i2. [CR406653]	1.79759e-05	1.43237
973	CR390668	Gallus gallus finished cDNA, clone ChEST602d20. [CR390668]	0.00207726	1.43236
32925	BU389217	XP_414111 : gi:50753737:ref:XP_414111.1: PREDICTED: similar to alanine aminotransferase 2; glutamic-pyruvate transaminase 2 [Gallus gallus]	0.00377876	1.43131
39784	M60853	Chicken thrombospondin mRNA, complete cds. [M60853]	0.000166249	1.42945
22231	BU330223	Q6AZJ4 (Q6AZJ4) Kctd10-prov protein, partial (12%) [TC194928]	0.00928455	1.42842
37157	BU295434.1	gi|25745070|gb|BU295434.1|BU295434 603735023F1 CSEQCHN56 Gallus gallus cDNA clone ChEST623n6 5 , mRNA sequence	0.00156233	1.42589
35446	BX929777	XP_422836 : gi:50752570:ref:XP_422836.1: PREDICTED: similar to esterase/N-deacetylase , 50K hepatic - rabbit [Gallus gallus]	0.00904458	1.42402
33077	CR391285	Gallus gallus finished cDNA, clone ChEST262e23. [CR391285]	0.000679383	1.42269
582	BU444617	Q7QR61 : (Q7QR61) GLP_301_23515_20180	0.00154991	1.42219
2382	BU277878	XP_415612 : gi:50757697:ref:XP_415612.1: PREDICTED: similar to KIAA1582 protein [Gallus gallus]	2.97988e-05	1.42161
32841	CV860743	Q9R066 (Q9R066) Coxsackie-adenovirus-receptor homolog (Fragment), partial (69%) [TC194153]	0.000135895	1.41693
33826	BX278491	ENSGALP00000008098 : ENSGALP00000008098 pep:novel chromosome:WASHUC1:5:2870190:2882640:-1 gene:ENSGALG00000005059 transcript:ENSGALT00000008112	0.000148415	1.41531
40278	BU380864	BU380864	0.00696546	1.41438
36938	BU238604	XP_421483 : gi:50748974:ref:XP_421483.1: PREDICTED: similar to KIAA0423 [Gallus gallus]	0.00537208	1.41373
27708	BU384108	P89139 : (P89139) Large glycoprotein	0.0027321	1.41287
35234	CR523816	no hits	0.00291466	1.41274
7640	CN229930	WLB005C04.ab1 WLtestis Gallus gallus cDNA 5', mRNA sequence [CN229930]	0.00927418	1.4113
29722	AJ719575	Gallus gallus mRNA for hypothetical protein, clone 3m14. [AJ719575]	0.00878379	1.41036
41128	BU274349	Q7NZV7 (Q7NZV7) Uroporphyrin-III C-methyltransferase , partial (4%) [TC194643]	0.000108105	1.41006
5798	AF224316	Q9IA05 : (Q9IA05) Frizzled 4 precursor (Frizzled-4) (Fz-4) (cFz-4)	0.00464393	1.40863
12019	BU289567	ENSGALP00000024429 : ENSGALP00000024429 pep:novel chromosome:WASHUC1:Z:17796544:17810555:1 gene:ENSGALG00000015164 transcript:ENSGALT00000024475	0.00593775	1.40833
27914	CR387459	XP_419245 : gi:50761260:ref:XP_419245.1: PREDICTED: similar to Aminopeptidase B (Ap-B) (Arginyl aminopeptidase) (Arginine aminopeptidase) (Cytosol aminopeptidase IV) [Gallus gallus]	0.00481906	1.40648
33441	BU376752	D43775 preproendothelin-1 {Mus musculus;} , partial (49%) [TC224053]	0.0066053	1.40621
24796	BU122980	XP_419273 : gi:50738253:ref:XP_419273.1: PREDICTED: similar to ENSANGP00000007226 [Gallus gallus]	0.000149627	1.4058
36989	AY591922	Q6PN72 : (Q6PN72) Insulin-like growth factor binding protein 1	0.00200233	1.40408
11743	AJ719302	Q9Z0W3 : (Q9Z0W3) Nuclear pore complex protein Nup160 (Nucleoporin Nup160) (160 kDa nucleoporin) (Gene trap locus 1-13) (GTL-13)	0.00555676	1.4037
41137	BX277943	P05059 : gi:116548:sp:P05059:CMGA_BOVIN Chromogranin A precursor (CgA) (Pituitary secretory protein I) (SP-I) [Contains: Vasostatin-1; Chromostatin; Chromacin; Pancreastatin; WE-14; Catestatin]	0.00893974	1.40336
9028	CR385363	no hits	0.0017879	1.40334
42075	CR353640	Gallus gallus finished cDNA, clone ChEST920b1. [CR353640]	0.000330297	1.40264
23109	D86747	Chicken nel mRNA for Mr 93 K protein (with EGF-like repeats), complete cds. [D86747]	0.00490164	1.40216
12713	CR385599	no hits	0.0031101	1.40208
21431	CR387820	Gallus gallus finished cDNA, clone ChEST81i6. [CR387820]	0.000747278	1.40201
38477	BU268327	Unknown	0.00742876	1.40166
7557	BX950396	XP_416853 : gi:50730336:ref:XP_416853.1: PREDICTED: similar to adlican [Gallus gallus]	0.000657411	1.4006
42762	AF132531	Gallus gallus bHLH/PAS transcription factor Clock (CLOCK) mRNA, complete cds. [AF201076]	0.000545746	1.40009
2557	BU296254	APA_MYCBO (O30620) Alanine and proline-rich secreted protein apa precursor (Fibronectin attachment protein) (45/47 kDa antigen) (FAP-B), partial (6%) [TC210566]	0.0046796	1.39976
3151	BU242540	XP_414421 : gi:50754521:ref:XP_414421.1: PREDICTED: similar to solute carrier family 16, member 7; monocarboxylate transporter 2 [Gallus gallus]	0.00224156	1.39971
40414	X89509.1	gi|987863|emb|X89509.1| G.gallus mRNA for AMPA receptor subunit GluR3	0.00480202	1.39947
12550	CO505470	no hits	0.00678341	1.39909
4669	BX932470	Q922U5 : (Q922U5) RIKEN cDNA 5630401J11 (Similar to CG5104)	0.00392419	1.39864
40519	CF253690	mdvn106_g10 Marek's disease virus-infected spleen Gallus gallus cDNA, mRNA sequence [CF253690]	0.00127749	1.39714
24260	BX932390	XP_414217 : gi:50754017:ref:XP_414217.1: PREDICTED: similar to Growth-arrest-specific protein 8 (Growth arrest-specific 11) [Gallus gallus]	0.0037135	1.3966
32689	CR386710	XP_414716 : gi:50755367:ref:XP_414716.1: PREDICTED: similar to SSB3 protein [Gallus gallus]	0.000961891	1.39571
23361	BU261258	XP_416362 : gi:50728958:ref:XP_416362.1: PREDICTED: similar to plakophilin 2a [Gallus gallus]	0.0037434	1.39534
19418	BX931257	Gallus gallus finished cDNA, clone ChEST685e5. [BX931257]	0.00030804	1.3953
10255	AJ719335	Q5ZMP9 : (Q5ZMP9) Hypothetical protein	0.000405808	1.39411
44124	CR523430	Gallus gallus finished cDNA, clone ChEST769e2. [CR523430]	0.00985474	1.3941
10616	BU377806	Unknown	0.00676504	1.39086
24592	AJ719501	Q5ZM83 : (Q5ZM83) Hypothetical protein	0.00487927	1.39015
2379	BX935790	Gallus gallus finished cDNA, clone ChEST164p14. [BX935790]	0.0082313	1.38948
3881	CR389029	no hits	0.00421994	1.38811
437	ENSGALT00000012081.2	no hits	0.00777676	1.38715
38237	BU244725	XP_418522 : gi:50732193:ref:XP_418522.1: PREDICTED: similar to Phospholipase C, delta 1 [Gallus gallus]	0.000472503	1.38713
7367	CR385685	P15265 : gi:28202255:sp:P15265:MCSP_MOUSE Sperm mitochondrial associated cysteine-rich protein &gt;gnl:BL_ORD_ID:150580 gi:58126430:gb:AAC08282.2: sperm mitochondria-associated cysteine-rich protein [Mus sp.] &gt;gnl:BL_ORD_ID:150580 gi:58041004:gb:AAA530	0.000904385	1.38709
15399	D87992	O57579 : (O57579) Aminopeptidase Ey	0.00178503	1.38702
10022	U48889	Q90710 : (Q90710) AE2-1 anion exchanger	0.00937945	1.38648
38025	BU371833	Unknown	0.000429055	1.38542
1224	CR353419	Gallus gallus finished cDNA, clone ChEST13e3. [CR353419]	0.00168148	1.38389
28402	CR524106	no hits	0.00218774	1.38386
44784	CN224804	no hits	0.00147883	1.38334
38202	CK613226	no hits	0.00823868	1.3827
33757	EF363021.1	gi|125492119|gb|EF363021.1| Gallus gallus muscleblind-like 2 isoform 5 (MBNL2) mRNA, complete cds	0.00838358	1.38075
12157	BU323851	AF353674 BTB domain protein {Homo sapiens;} , partial (54%) [TC213546]	0.000450861	1.37869
32907	CO766369	Unknown	0.00404176	1.37862
42391	AY187310	Gallus gallus UNC5-like protein 3 mRNA, complete cds. [AY187310]	0.0011214	1.37844
23143	CO760162	brain_EST03354 Brain cDNA Library Gallus gallus cDNA 3', mRNA sequence [CO760162]	0.00952272	1.37788
1823	M13454	P05180 : (P05180) Cytochrome P450 2H1 (CYPIIH1) (PB15) (P450 PCHP3)	0.00455805	1.37735
39589	BU248355	Q8GJ42 : (Q8GJ42) Beta-xylosidase B	7.33791e-05	1.37725
28626	CD734703	ENSGALP00000024435 : ENSGALP00000024435 pep:novel chromosome:WASHUC1:2:105562403:105583773:1 gene:ENSGALG00000015169 transcript:ENSGALT00000024481	0.00368683	1.37722
3924	CR352367.1	gi|45421921|emb|CR352367.1| Gallus gallus finished cDNA, clone ChEST82d14	0.00749838	1.37629
30140	D31899	Gallus gallus mRNA for activin receptor type IIA, complete cds. [D31899]	0.00132207	1.37545
16783	BU247254	Unknown	0.00605423	1.37489
31254	BX936044	Q8JG64 : (Q8JG64) Glucose regulated thiol oxidoreductase protein precursor	0.000282003	1.37361
2014	BU436234	Q9QY01 : (Q9QY01) Serine/threonine kinase UNC51.2 (Unc-51 like kinase 2)	1.39128e-05	1.37302
22349	CR391178	XP_422152 : gi:50750804:ref:XP_422152.1: PREDICTED: similar to origin recognition complex subunit 4; origin recognition complex, subunit 4 (yeast homolog)-like [Gallus gallus]	0.0044086	1.37297
29682	BU398661	XP_418614 : gi:50732393:ref:XP_418614.1: PREDICTED: similar to apical early endosomal glycoprotein precursor [Gallus gallus]	0.000485573	1.37286
2015	AJ719293	Q5ZMU1 : (Q5ZMU1) Hypothetical protein	7.27398e-05	1.37231
12843	CR353567	P09102 : gi:30923135:sp:P09102:PDIA1_CHICK Protein disulfide-isomerase precursor (PDI) (Prolyl 4-hydroxylase beta subunit) (Cellular thyroid hormone binding protein) (Retina cognin) (R-cognin)	9.74451e-05	1.37142
7858	BX931958	XP_414430 : gi:50754580:ref:XP_414430.1: PREDICTED: similar to CG9996-PA [Gallus gallus]	2.22966e-05	1.37135
37847	BU448148	Q9G889 (Q9G889) Ribosomal protein S3, partial (9%) [TC207335]	0.000200737	1.37008
19504	BU222357	no hits	0.00536588	1.36953
44357	CR406342	no hits	0.000216115	1.36775
30504	CR524104	Gallus gallus finished cDNA, clone ChEST256o23. [CR524104]	0.00765798	1.36747
18102	BU200816	XP_420386 : gi:50746168:ref:XP_420386.1: PREDICTED: similar to KIAA1450 protein [Gallus gallus]	0.000324701	1.36741
7850	CR385211	Gallus gallus finished cDNA, clone ChEST541j5. [CR385211]	0.00437279	1.36706
9212	CR385278	P43477 : gi:1170901:sp:P43477:MDP1_SHEEP Microsomal dipeptidase precursor (MDP) (Dehydropeptidase-I) (Renal dipeptidase) (RDP) &gt;gnl:BL_ORD_ID:173983 gi:436191:gb:AAA21725.1: microsomal dipeptidase &gt;gnl:BL_ORD_ID:173983 gi:1090532:prf::2019262A dipep	0.000207994	1.3667
21705	BU483074	XP_424784 : gi:50761621:ref:XP_424784.1: PREDICTED: similar to nicotinamide nucleotide transhydrogenase [Gallus gallus]	0.00185017	1.36487
3969	BU394665	no hits	0.00798624	1.36442
41998	CD764497	GGEZLB1016E06.g Limb Bud - LB1 Gallus gallus cDNA clone GGEZLB1016E06, mRNA sequence [CD764497]	0.000293761	1.3642
7213	DQ017062	Gallus gallus secreted frizzled-related protein 3 (SFRP3) mRNA, complete cds. [DQ017062]	0.000432479	1.3641
23897	CR390369	Gallus gallus finished cDNA, clone ChEST945h18. [CR390369]	0.00074432	1.36244
36012	AJ851824	Gallus gallus mRNA for hypothetical protein, clone 39i8. [AJ851824]	0.00127813	1.36241
23770	CR390060	Gallus gallus finished cDNA, clone ChEST39d21. [CR390060]	0.00962883	1.36223
30325	BU229687	Q9UBW7 : (Q9UBW7) Zinc finger protein 198 (Fused in myeloproliferative disorders protein) (Rearranged in atypical myeloproliferative disorder protein)	0.00293986	1.36217
37988	CD734125	Unknown	0.000657002	1.36171
16722	X57157	P13731 : (P13731) 47 kDa heat shock protein precursor (Collagen-binding protein 1)	0.000759544	1.36165
36996	BG710725	Q9ULV0 : gi:39932736:sp:Q9ULV0:MYO5B_HUMAN Myosin-5B (Myosin Vb)	0.00806042	1.36119
8147	BU207978	no hits	0.00287241	1.36107
41154	BX930723	XP_413751 : gi:50752799:ref:XP_413751.1: PREDICTED: similar to Death-associated kinase 2 [Gallus gallus]	0.00161233	1.36104
720	CO773578	testis_EST04675 Testis cDNA Library Gallus gallus cDNA 3', mRNA sequence [CO773578]	0.00288229	1.36029
36111	BU407082	no hits	0.000777468	1.35995
41384	BM487716	XP_418827 : gi:50732922:ref:XP_418827.1: PREDICTED: similar to KIAA0342 protein [Gallus gallus]	0.00176349	1.35887
20486	BU205322.1	gi|25370555|gb|BU205322.1|BU205322 603949630F1 CSEQCHN03 Gallus gallus cDNA clone ChEST907l7 5 , mRNA sequence	0.000996342	1.35825
41119	BU119135	no hits	0.00248009	1.3572
5746	CR386143	Gallus gallus finished cDNA, clone ChEST365o3. [CR386143]	0.00326304	1.35696
20789	CV861055	gonad_EST08531 Embryonic gonad cDNA Library Gallus gallus cDNA 5', mRNA sequence [CV861055]	0.00719583	1.35589
16845	BU245225	Unknown	0.000130041	1.35579
38056	BM487248.1	gi|18608178|gb|BM487248.1|BM487248 pgm2n.pk003.p5 Normalized Chicken Breast Muscle, Leg Muscle, and Epiphyseal Growth Plate cDNA library (pgm2n) Gallus gallus cDNA clone pgm2n.pk003.p5 5 similar to ref|NP_004553.1 (NM_004562) parkin isoform 1; parkin [H	0.00775881	1.35574
30565	BU363977	Unknown	0.00258451	1.35514
40500	DR429693	no hits	0.000158113	1.35488
11682	BX263019	Unknown	0.00154585	1.35468
13702	CV858761	no hits	0.00756954	1.35422
24331	CD736854	Unknown	0.00505918	1.35397
5569	BU460312	no hits	0.00162596	1.35332
17022	BX931452	Q9BZG1 : (Q9BZG1) Ras-related protein Rab-34 (Rab-39) (Ras-related protein Rah)	0.00241466	1.35205
25421	CR522908	Gallus gallus finished cDNA, clone ChEST314k8. [CR522908]	0.00774052	1.35201
42157	CR406950	O43516 : gi:60416429:sp:O43516:WASIP_HUMAN Wiskott-Aldrich syndrome protein interacting protein (WASP interacting protein) (PRPL-2 protein)	0.00586628	1.35177
25169	AJ719513	Q5ZM71 : (Q5ZM71) Protein FAM48A	0.000140239	1.35174
2881	DR419692	Q6D8W6 (Q6D8W6) ABC transporter permease protein, partial (5%) [TC200695]	0.00610562	1.3513
13501	BU234529	Unknown	0.00330566	1.35125
32629	BU477523	Unknown	0.00461036	1.35109
34698	BM440669	no hits	0.00282705	1.35098
7432	BX932825	Q91WS0 : (Q91WS0) Protein C10orf70 homolog	0.00871631	1.34981
36023	M27666	ENSGALP00000000078 : ENSGALP00000000078 pep:known chromosome:WASHUC1:16:5599:10963:1 gene:ENSGALG00000000064 transcript:ENSGALT00000000079	0.00555557	1.34975
13632	CO772355	testis_EST03452 Testis cDNA Library Gallus gallus cDNA 3', mRNA sequence [CO772355]	0.00057335	1.34878
34651	DR425818	no hits	0.00440876	1.34858
37618	BX934296.2	gi|46425827|emb|BX934296.2| Gallus gallus finished cDNA, clone ChEST667j20	0.00157511	1.34768
92	AJ719862	Q5ZL72 : (Q5ZL72) Hypothetical protein	0.00751034	1.34666
30206	CR387497	XP_416738 : gi:50729987:ref:XP_416738.1: PREDICTED: similar to probable dual-specificity Ser/Thr/Tyr kinase [Gallus gallus]	0.000112422	1.34623
9260	BU476432	no hits	0.000548681	1.34617
34570	CR385296	Gallus gallus finished cDNA, clone ChEST546l2. [CR385296]	8.79791e-05	1.34606
41457	AJ851740	Q5F3B0 : (Q5F3B0) Hypothetical protein	0.000478121	1.34579
1217	CR387318	Gallus gallus finished cDNA, clone ChEST341c17. [CR387318]	0.00111804	1.34535
20161	DQ097308	Gallus gallus bone morphogenetic protein 3 precursor (BMP3) mRNA, complete cds. [DQ097308]	0.0057358	1.3452
20933	BX931112	XP_421964 : gi:50750349:ref:XP_421964.1: PREDICTED: similar to FLJ00341 protein [Gallus gallus]	0.000230274	1.34513
9175	AB052839	P83038 : (P83038) Histone deacetylase 4 (HD4)	0.00479366	1.34341
29634	BQ038891.2	gi|20383653|gb|BQ038891.2|BQ038891 pgn1c.pk010.m13 normalized chicken lymphoid cDNA library Gallus gallus cDNA clone pgn1c.pk010.m13 5 similar to ref|NP_035306.2 (NM_011176) protease, serine, 14 (epithin) [Mus musculus] sp|P56677|ST14_MOUSE Suppressor o	0.00793314	1.34324
31684	CK987485	no hits	0.000633989	1.34264
24330	BU296670	XP_413719 : gi:50752703:ref:XP_413719.1: PREDICTED: similar to Sorbitol dehydrogenase (L-iditol 2-dehydrogenase) [Gallus gallus]	0.00573546	1.34219
17420	BU119823	no hits	0.00581154	1.34141
23402	CD764180	ATCS_SYNY3 (P73241) Cation-transporting ATPase pacS , partial (3%) [TC199176]	0.00450833	1.34004
6125	AJ851669	Q14314 : (Q14314) Fibroleukin precursor (Fibrinogen-like protein 2) (pT49)	6.86135e-05	1.3399
30795	BU254993	Q9UQ53 : (Q9UQ53) UDP-N-acetylglucosamine: alpha-1,3-D-mannoside beta-1,4-N-acetylglucosaminyltransferase IV (Aminyltransferase)	0.000712578	1.33929
9234	AJ719407	Q5ZMH7 : (Q5ZMH7) Hypothetical protein	0.00121559	1.33906
38609	BX261224.4	gi|90226200|gb|BX261224.4|BX261224 BX261224 AGENAE Gallus gallus multi-tissues normalized library (gcag) Gallus gallus cDNA clone gcag0013.l.07 5prim, mRNA sequence	0.00377947	1.33905
10572	BU140940	Unknown	0.00060661	1.33866
16603	BU464682	no hits	0.000815145	1.33784
33462	AB178529	Q59J86 : (Q59J86) DNA polymerase alpha catalytic subunit (Fragment)	0.00245015	1.33759
17262	BU476221	no hits	0.00326185	1.33743
39202	BU482491	no hits	0.0056592	1.33692
22526	CD729282	Unknown	0.00728301	1.33677
2813	CO421574	no hits	0.00194177	1.33658
1555	AF239804	Q6IMJ8 : (Q6IMJ8) NOELIN1_V1 (Olfactomedin 1)	0.00145661	1.33631
19913	AJ289019.1	gi|8250201|emb|AJ289019.1| Gallus gallus mRNA for vacuolar H(+)-transporting ATPase 116 kDa subunit, a1 isoform (a1 gene)	0.00248034	1.33629
15044	BU263482	no hits	0.000993307	1.33583
45104	CR387132	XP_420165 : gi:50745583:ref:XP_420165.1: PREDICTED: similar to hephaestin isoform a [Gallus gallus]	7.91069e-05	1.3358
4110	AJ851473	Q5F427 : (Q5F427) Hypothetical protein	0.00707524	1.33578
3817	BU445094	no hits	0.0076533	1.33569
7937	U58511	Q98938 : (Q98938) Indian hedgehog protein precursor (IHH)	0.00703871	1.33529
38782	CR406002	Q8NEY1 : (Q8NEY1) Neuron navigator 1	0.00827492	1.33525
13798	BU462477	Unknown	0.00460022	1.33456
43529	BU482799	no hits	0.0044371	1.3336
11355	CR387332	no hits	0.00170253	1.33347
675	CR386570	no hits	0.00597951	1.33307
1649	BU451798	XP_420868 : gi:50747416:ref:XP_420868.1: PREDICTED: similar to Eukaryotic translation initiation factor 2-alpha kinase 3 precursor (PRKR-like endoplasmic reticulum kinase) (Pancreatic eIF2-alpha kinase) (HsPEK) [Gallus gallus]	0.000175622	1.33296
2074	CR390201	Gallus gallus finished cDNA, clone ChEST929b12. [CR390201]	0.000553285	1.33009
39393	CN232948	WLB052H10.ab1 WLtestis Gallus gallus cDNA 5', mRNA sequence [CN232948]	0.00734229	1.32966
35990	CO767815	spleen_EST03541 Spleen cDNA Library Gallus gallus cDNA 3', mRNA sequence [CO767815]	0.00655652	1.32956
2910	CV859687	gonad_EST07163 Embryonic gonad cDNA Library Gallus gallus cDNA 5', mRNA sequence [CV859687]	0.000186702	1.32925
15930	BU377952	Unknown	0.0050234	1.32884
2862	AJ720497	Q8C407 : (Q8C407) Mus musculus adult pancreas islet cells cDNA, RIKEN full-length enriched library, clone:C820004B05 product:hypothetical protein, full insert sequence	0.00776487	1.32803
25504	CR390608	no hits	0.00511827	1.32704
23644	CD728822	Q5BVD1 : (Q5BVD1) TPA-induced transmembrane protein	0.000276555	1.32693
4748	CD762774	Q6ZW52 : (Q6ZW52) Hypothetical protein FLJ41598	0.00800413	1.32688
37307	CF250503	esa013_e06 Eimeiria tenella-infected caecal tonsil Gallus gallus cDNA, mRNA sequence [CF250503]	0.00699738	1.32686
13897	BU396896	P98200 : (P98200) Potential phospholipid-transporting ATPase IB (ATPase class I type 8A member 2)	0.000561613	1.32652
6654	CR390925	Gallus gallus finished cDNA, clone ChEST749o23. [CR390925]	0.00220739	1.32641
11404	CR385925	Gallus gallus finished cDNA, clone ChEST415i21. [CR385925]	2.86418e-05	1.32632
3097	BX277027	BX277027 AGENAE Gallus gallus multi-tissues normalized library (gcag) Gallus gallus cDNA clone gcag0009c.o.13 5prim, mRNA sequence [BX277027]	0.00479201	1.32632
37048	AF058287.1	gi|3063658|gb|AF058287.1|AF058287 Gallus gallus high mobility group protein I-C (HMGI-C) mRNA, complete cds	0.00311247	1.32562
420	BU433346	no hits	0.00205933	1.32557
4149	CR391669	XP_422479 : gi:50751614:ref:XP_422479.1: PREDICTED: similar to KIAA1730 protein [Gallus gallus]	0.0024928	1.32556
15129	BU374643	ENSGALP00000005246 : ENSGALP00000005246 pep:novel chromosome:WASHUC1:8:4748831:4776932:-1 gene:ENSGALG00000003316 transcript:ENSGALT00000005255	0.00419701	1.32489
21795	BU398229	no hits	0.00119704	1.32408
34668	BU415471	ATP-dependent DNA helicase {Methanosarcina mazei Go1;} , partial (8%) [TC198751]	0.00404701	1.32405
30286	CO506634	S57132 type XVI collagen alpha 1 chain {Homo sapiens;} , partial (41%) [TC218576]	0.0072083	1.32404
4122	BU397781	Q9I8T7 : (Q9I8T7) Clock protein (BMAL1b&apos;)	0.000648266	1.32393
44095	CR391092	no hits	0.00100924	1.32335
124	AJ004940	O73885 : (O73885) Heat shock cognate 70	0.00451188	1.32327
40056	BU117489	P51152 : (P51152) Ras-related protein Rab-12 (Fragment)	0.00226851	1.32323
17970	CD735792	CD735792	0.000381666	1.32315
20425	CR389583	XP_426527 : gi:50749901:ref:XP_426527.1: PREDICTED: similar to chromosome 10 open reading frame 12 [Gallus gallus]	0.00079746	1.32289
29259	BU234089	Unknown	0.00986865	1.32283
19126	BU415366	Q62EX7 (Q62EX7) Flagellum-specific ATP synthase FliI , partial (4%) [TC202179]	0.000129294	1.32253
5728	AJ416889	Q90WR6 : (Q90WR6) Sulfotransferase 1C	0.00283716	1.32236
39045	CR388529	Gallus gallus finished cDNA, clone ChEST1027n24. [CR388529]	0.000653329	1.32135
34025	BU442805	Q9Y543 : (Q9Y543) Transcription factor HES-2 (Hairy and enhancer of split 2)	0.00230259	1.32107
43041	BU283136	Unknown	0.00121546	1.32031
183	CD218766	XP_692515 : gi:68354800:ref:XP_692515.1: PREDICTED: similar to ATP-binding cassette, sub-family B, member 6, mitochondrial precursor (Mitochondrial ABC transporter 3) (Mt-ABC transporter 3) (ABC transporter umat) [Danio rerio]	0.00523683	1.31967
3641	CR406615	XP_419305 : gi:50738538:ref:XP_419305.1: PREDICTED: similar to KIAA2035 protein [Gallus gallus]	0.00292961	1.31958
15683	M14772	Q95M18 : gi:33301108:sp:Q95M18:ENPL_BOVIN Endoplasmin precursor (94 kDa glucose-regulated protein) (GRP94) &gt;gnl:BL_ORD_ID:1265753 gi:27807263:ref:NP_777125.1: tumor rejection antigen (gp96) 1 [Bos taurus] &gt;gnl:BL_ORD_ID:1265753 gi:16041057:dbj:BAB69	0.00650403	1.31925
38933	CR407275	Gallus gallus finished cDNA, clone ChEST357n18. [CR407275]	0.00261496	1.31824
9208	BU359622	Unknown	0.00500496	1.31693
38015	BU356045	XP_414713 : gi:50755361:ref:XP_414713.1: PREDICTED: similar to ubinuclein [Gallus gallus]	0.00265329	1.31676
18816	BU336814	S69002 AML1-EVI-1 fusion protein {Homo sapiens;} , partial (16%) [TC213068]	0.000479264	1.31556
6658	BI394753	pgp1n.pk008.a9 Normalized Chicken Pituitary [BI394753]	0.00601934	1.31526
35858	CR389417	Gallus gallus finished cDNA, clone ChEST189g2. [CR389417]	0.00125456	1.3151
24489	BU362756	XP_421638 : gi:50749446:ref:XP_421638.1: PREDICTED: similar to ABC transporter ABCG2 [Gallus gallus]	0.000885943	1.31491
24660	BU219339	LNX2_MOUSE (Q91XL2) Ligand of Numb-protein X 2 (Numb-binding protein 2), partial (25%) [TC207781]	0.00670373	1.31473
19084	BU392560	XP_423980 : gi:50797943:ref:XP_423980.1: PREDICTED: similar to tubulin-folding protein TBCE, partial [Gallus gallus]	0.00633045	1.31473
174	D13221	Gallus gallus mRNA for xanthine dehydrogenase, complete cds. [D13221]	0.00179956	1.31435
17009	CR389985	no hits	0.00877685	1.31398
34488	BU303333	no hits	0.00454871	1.31237
5803	BX932883	Gallus gallus finished cDNA, clone ChEST1001b10. [BX932883]	0.00344576	1.31233
23884	CR389351	no hits	0.00941204	1.31232
17954	AF401291	Q90XD2 : (Q90XD2) Agmatinase, mitochondrial precursor (Agmatine ureohydrolase) (AUH)	0.0051222	1.31205
29897	CR407239	XP_232107 : gi:62647663:ref:XP_232107.3: PREDICTED: similar to Lysyl oxidase-like 3 [Rattus norvegicus]	0.00511423	1.31116
8948	CR405770	Gallus gallus finished cDNA, clone ChEST880g17. [CR405770]	0.00249013	1.31112
33983	CR352838	no hits	0.00121367	1.31078
8861	BX260241	ENSGALP00000003843 : ENSGALP00000003843 pep:novel chromosome:WASHUC1:18:4620420:4625748:-1 gene:ENSGALG00000002444 transcript:ENSGALT00000003852	0.00560078	1.31003
25357	CB017987	XP_420476 : gi:50746395:ref:XP_420476.1: PREDICTED: similar to hect domain and RLD 5; cyclin-E binding protein 1 [Gallus gallus]	0.00815822	1.31002
23079	AJ721002	Q5ZHY2 : (Q5ZHY2) Hypothetical protein	0.00960288	1.30928
30902	BU281950	XP_422185 : gi:50750920:ref:XP_422185.1: PREDICTED: similar to G-protein signalling modulator 2 (AGS3-like, C. elegans); LGN protein [Gallus gallus]	0.00554528	1.30889
5289	BU376998	ENSGALP00000020479 : ENSGALP00000020479 pep:novel chromosome:WASHUC1:Un:109109891:109115440:-1 gene:ENSGALG00000012558 transcript:ENSGALT00000020507	0.00335821	1.30832
33858	CO758621	brain_EST01813 Brain cDNA Library Gallus gallus cDNA 3', mRNA sequence [CO758621]	0.00129959	1.30778
42388	BU233612	Q6ZPM1 (Q6ZPM1) MKIAA1589 protein (Fragment), partial (22%) [TC222538]	0.00450163	1.30762
36825	BU441408	ENSGALP00000023844 : ENSGALP00000023844 pep:novel chromosome:WASHUC1:Z:5211424:5232760:1 gene:ENSGALG00000014798 transcript:ENSGALT00000023890	0.00984005	1.30712
2789	CD727566	no hits	0.0035052	1.30483
45108	BU357775	no hits	0.00768003	1.30423
14764	CR352911	Gallus gallus finished cDNA, clone ChEST407c22. [CR352911]	0.00473067	1.30397
38786	X07017	P05625 : (P05625) RAF proto-oncogene serine/threonine-protein kinase (RAF-1) (C-RAF) (MIL proto-oncogene serine/threonine-protein kinase) (C-MIL)	0.00565252	1.30357
38834	X16021	P13913 : (P13913) Arylamine N-acetyltransferase, pineal gland isozyme NAT-10 (Arylamine acetylase)	0.00607845	1.30188
41308	CN223734	no hits	0.00477803	1.30185
13728	XM_413959	Unknown	0.00363004	1.30159
33284	BU320495	XP_419471 : gi:50740473:ref:XP_419471.1: PREDICTED: similar to ribokinase; 5230400M11Rik [Gallus gallus]	0.00683966	1.30149
6895	BU265098	NP_056017 : gi:54792778:ref:NP_056017.1: hypothetical protein LOC23247 [Homo sapiens]	0.00277324	1.30106
41491	BX930078	Gallus gallus finished cDNA, clone ChEST593b16. [BX930078]	0.00594741	1.30088
3912	CR353134	Gallus gallus finished cDNA, clone ChEST212o18. [CR353134]	0.00667755	1.30077
32903	BX933696	Gallus gallus finished cDNA, clone ChEST945f4. [BX933696]	0.00479419	1.30032
200	BU215392	Q9UKN8 : (Q9UKN8) General transcription factor 3C polypeptide 4 (Transcription factor IIIC-delta subunit) (TF3C-delta) (TFIIIC 90 kDa subunit) (TFIIIC 90)	0.00441329	1.30016
3807	BU412495	Q98850 (Q98850) Neuronal myosin light chain kinase 1, partial (30%) [TC194337]	0.00799457	1.29935
40874	CR389384	Gallus gallus finished cDNA, clone ChEST990g1. [CR389384]	7.26976e-05	1.29863
8578	BU124621	XP_423791 : gi:50795620:ref:XP_423791.1: PREDICTED: similar to Amyotrophic lateral sclerosis 2 chromosome region candidate gene protein 19 (Partitioning-defective 3-like protein) (PAR3-L protein) (PAR3-beta), partial [Gallus gallus]	0.00544854	1.29786
41942	CR523191	Gallus gallus finished cDNA, clone ChEST529m7. [CR523191]	0.00713703	1.29734
916	BU223142	no hits	0.00318547	1.29721
20298	CR523223	XP_420714 : gi:50747003:ref:XP_420714.1: PREDICTED: similar to Hypothetical protein MGC38937 [Gallus gallus]	0.0053447	1.2972
27617	BU202662	Q9WVF2 : (Q9WVF2) MAB21L2	0.00558456	1.29638
7872	CF254707	no hits	0.00728293	1.29616
23600	BX271028	no hits	0.00768619	1.29599
41948	U37272	P79770 : (P79770) Winged helix protein CWH-1	0.000954785	1.2959
34940	BX936276	Q8AVG6 : (Q8AVG6) Dnaja1-prov protein	0.000366692	1.29573
38221	CD762215	ENSGALP00000003370 : ENSGALP00000003370 pep:novel chromosome:WASHUC1:19:4183671:4187069:-1 gene:ENSGALG00000002154 transcript:ENSGALT00000003375	0.000368089	1.29548
405	BU313550	AF026199 transcription regulator protein {Homo sapiens;} , partial (3%) [TC224229]	0.00861944	1.29524
38260	CR387490	Q9EQV8 : (Q9EQV8) Carboxypeptidase N, polypeptide 1, 50kD	0.0089517	1.29483
23061	CR353600	XP_419586 : gi:50741440:ref:XP_419586.1: PREDICTED: similar to tetratricopeptide repeat domain 13 [Gallus gallus]	0.00445675	1.29472
6653	BU408543	Unknown	0.000191319	1.2944
24341	AY700583	Q5ILG8 : (Q5ILG8) Small heterodimer partner	0.00893853	1.2938
40410	BU377839	Q6P1G8 (Q6P1G8) Tbc1d8 protein, partial (9%) [TC193271]	0.00757438	1.29377
41680	BI391993	no hits	0.000968734	1.29365
44649	AB002585	O13255 : (O13255) 2&apos;,5&apos;-oligo adenylate synthetase A (Fragment)	0.00171801	1.29341
6028	CV857693	no hits	0.00989417	1.2932
8166	BX273059	XP_418956 : gi:50734049:ref:XP_418956.1: PREDICTED: similar to Desmoplakin (DP) (250/210 kDa paraneoplastic pemphigus antigen) [Gallus gallus]	5.37027e-05	1.29318
4227	BU260780	no hits	0.00112419	1.29273
28440	BX931078	Gallus gallus finished cDNA, clone ChEST203f9. [BX931078]	0.00262404	1.29263
6001	BU294251	no hits	0.00114626	1.29234
17523	M27260	Q90593 : (Q90593) 78 kDa glucose-regulated protein precursor (GRP 78) (Immunoglobulin heavy chain binding protein) (BiP)	0.00682636	1.29152
6302	BU236581	XP_415149 : gi:50756401:ref:XP_415149.1: PREDICTED: similar to MondoA [Gallus gallus]	0.000357074	1.29136
5733	BU366383	XP_421371 : gi:50748706:ref:XP_421371.1: PREDICTED: similar to Dynein heavy chain, cytosolic (DYHC) (Cytoplasmic dynein heavy chain 1) (DHC1) [Gallus gallus]	0.000673024	1.2913
5706	BX932923	Gallus gallus finished cDNA, clone ChEST998p1. [BX932923]	0.00444983	1.29108
20384	CR391456	no hits	0.00476811	1.29038
1762	CR386527	XP_429506 : gi:50757745:ref:XP_429506.1: PREDICTED: hypothetical protein XP_429506 [Gallus gallus]	0.00121331	1.28979
8397	BU308587	Q7SX63 : (Q7SX63) Heat shock protein 70 (Heat shock protein Hsp70)	0.00394432	1.28932
43785	BU304413	ENSGALP00000001197 : ENSGALP00000001197 pep:novel chromosome:WASHUC1:27:1554793:1557971:-1 gene:ENSGALG00000000824 transcript:ENSGALT00000001199	0.000889196	1.28909
4723	BX934695	no hits	0.000771354	1.2889
5386	CO423418	GGEZHT1004G05.g HT1 Gallus gallus cDNA clone GGEZHT1004G05, mRNA sequence [CO423418]	0.00818459	1.28824
20556	AY729025	Gallus gallus bone morphogenetic protein 15 proprotein (BMP15) mRNA, complete cds. [AY729025]	0.00732608	1.28798
24795	CR391456	no hits	0.00635738	1.28792
8744	AJ443759	XP_415485 : gi:50757356:ref:XP_415485.1: PREDICTED: similar to Kynurenine--oxoglutarate transaminase I (Kynurenine aminotransferase I) (KATI) (Glutamine--phenylpyruvate transaminase) (Glutamine transaminase K) (GTK) (Cysteine-S-conjugate beta-lyase) [Gall	0.0080329	1.28792
33991	CR354113	XP_430180 : gi:50751867:ref:XP_430180.1: PREDICTED: hypothetical protein XP_430180 [Gallus gallus]	0.0031407	1.28731
24078	BU205107	Unknown	0.00779016	1.28623
40336	AF153127	Gallus gallus SAPK interacting protein (SIN1) mRNA, complete cds. [AF153127]	0.00642886	1.28615
4728	BU337329	no hits	0.00168164	1.28552
13248	CR524153	XP_426199 : gi:50744974:ref:XP_426199.1: PREDICTED: similar to PHD finger protein 3 [Gallus gallus]	0.000411628	1.28546
425	AJ851435	Gallus gallus mRNA for hypothetical protein, clone 2l18. [AJ851435]	0.005999	1.28528
39321	BU331185	ENSGALP00000015350 : ENSGALP00000015350 pep:novel chromosome:WASHUC1:9:19720565:19753692:1 gene:ENSGALG00000009437 transcript:ENSGALT00000015366	0.00124551	1.28527
38623	ENSGALT00000020869.2	no hits	0.00361737	1.28513
6764	CR406853	no hits	0.00136618	1.28504
13549	AJ843261	Q5ZFP5 : (Q5ZFP5) Transporter associated with antigen processing 1 (Fragment)	0.00589982	1.28462
14644	BU488902	Q53HL2 : (Q53HL2) Cell division cycle associated 8 variant (Fragment)	0.00907532	1.2845
27005	M12111	no hits	0.0075507	1.28447
44821	AF224318	Gallus gallus Frizzled-8 (cFz-8) mRNA, partial cds. [AF224318]	0.00276959	1.28412
6935	CR389896	Gallus gallus finished cDNA, clone ChEST276i6. [CR389896]	0.00472185	1.28407
22058	CD727478	Unknown	0.00268574	1.28395
40391	BU378813	ENSGALP00000017767 : ENSGALP00000017767 pep:novel chromosome:WASHUC1:8:27674863:27682658:1 gene:ENSGALG00000010934 transcript:ENSGALT00000017788	0.00778703	1.2836
40086	BU309098	XP_422510 : gi:50751680:ref:XP_422510.1: PREDICTED: similar to cytochrome P450, family 2, subfamily J, polypeptide 2; cytochrome P450, subfamily IIJ (arachidonic acid epoxygenase) polypeptide 2; microsomal monooxygenase; flavoprotein-linked monooxygenase	0.00372714	1.28349
5181	BU298212	ENSRNOP00000023502 : ENSRNOP00000023502 pep:known chromosome:RGSC3.4:1:163111088:163122505:-1 gene:ENSRNOG00000017408 transcript:ENSRNOT00000023502	0.00231631	1.28307
22309	BU371566	no hits	0.00654716	1.2828
34684	AY884298.1	gi|62484089|gb|AY884298.1| Gallus gallus cytospin A mRNA, complete cds	0.00950217	1.28275
3616	AJ719553	Q4T3M3 : (Q4T3M3) Chromosome undetermined SCAF9996, whole genome shotgun sequence. (Fragment)	0.00105108	1.28216
43578	CR733231	no hits	0.00440909	1.28179
35473	CR338861	Gallus gallus finished cDNA, clone ChEST1021c10. [CR338861]	0.00664591	1.28166
44314	CO760187	no hits	0.00163216	1.28106
3052	BM486829	XP_418200 : gi:50760977:ref:XP_418200.1: PREDICTED: similar to BTB (POZ) domain containing 2 [Gallus gallus]	0.00129432	1.28046
34045	BU295399	Q6DIM6 (Q6DIM6) Zinc finger protein 534, partial (13%) [TC216429]	0.0076783	1.27985
44408	AF061728	O73840 : (O73840) Heparin cofactor II (Fragment)	0.00206562	1.27978
45060	BU433708	Q99K30 (Q99K30) Epidermal growth factor receptor pathway substrate 8-like protein 2, partial (24%) [TC187854]	0.00963742	1.27972
15384	BU404514	XP_418255 : gi:50761150:ref:XP_418255.1: PREDICTED: similar to C3 and PZP-like, alpha-2-macroglobulin domain containing 8; alpha-2 macroglobulin family protein VIP [Gallus gallus]	0.00843803	1.27964
11143	ENSGALT00000007763.2	no hits	0.00951373	1.2795
2019	BX931679	XP_421871 : gi:50750103:ref:XP_421871.1: PREDICTED: similar to methyltransferase 24 (37.8 kD) (3D495) [Gallus gallus]	0.000365508	1.27917
23366	BU213839	no hits	0.00440653	1.2786
1262	BU123849	XP_419056 : gi:50736131:ref:XP_419056.1: PREDICTED: similar to X transporter protein 2 [Gallus gallus]	0.00573821	1.27841
2079	CF250019	esa007_d11 Eimeiria tenella-infected caecal tonsil Gallus gallus cDNA, mRNA sequence [CF250019]	0.00618435	1.2778
2652	CO765201	spleen_EST00927 Spleen cDNA Library Gallus gallus cDNA 3', mRNA sequence [CO765201]	0.00262354	1.27741
30643	BU374803	no hits	0.00194601	1.27738
4899	BX931474	Gallus gallus finished cDNA, clone ChEST646p20. [BX931474]	0.00241474	1.27707
13570	BU229176	Q8QFR1 : (Q8QFR1) Protein phosphatase 2C alpha isoform	0.00661728	1.27664
4670	CR523640	no hits	0.00949502	1.27627
9197	Y08741	O12940 : (O12940) Target of Myb protein 1 (Tom-1 protein)	0.00284173	1.27625
36679	CR407109	Gallus gallus finished cDNA, clone ChEST745j4. [CR407109]	0.00981494	1.27413
4416	CR352779	Gallus gallus finished cDNA, clone ChEST434m23. [CR352779]	0.00484959	1.27265
885	CR522908	Gallus gallus finished cDNA, clone ChEST314k8. [CR522908]	0.00357027	1.27222
24951	MI0001194	gga-mir-32	0.00951924	1.27184
41961	BU314953	no hits	0.00966439	1.27153
28997	BU260977	XP_425345 : gi:50757578:ref:XP_425345.1: PREDICTED: similar to cDNA sequence BC027342 [Gallus gallus]	0.000300948	1.26967
18715	AY034432	Gallus gallus cryptochrome 1 mRNA, complete cds. [AY034432]	0.00101271	1.26949
42994	X52562	P19179 : (P19179) Fimbrin	0.00397486	1.26885
6832	DR419601	MYH9_CHICK (P14105) Myosin heavy chain, nonmuscle (Cellular myosin heavy chain) (NMMHC), complete [TC208426]	0.00956854	1.26858
19767	BX932927	Q5ZMU5 : (Q5ZMU5) Hypothetical protein	0.00040436	1.26836
18567	CR385626	no hits	0.00444508	1.26812
10872	AJ851381	Q5F4B9 : (Q5F4B9) Hypothetical protein	2.01274e-05	1.26756
44937	BU316996	Q80U69 (Q80U69) MKIAA0172 protein (Fragment), partial (17%) [TC194968]	0.000502683	1.26741
6471	BU459255	XP_413746 : gi:50752789:ref:XP_413746.1: PREDICTED: similar to pDJA1 chaperone [Gallus gallus]	0.00145207	1.26727
8762	X56559	Chicken mRNA for integrin alpha 6 subunit. [X56559]	0.00891563	1.26706
4739	CR407099	no hits	0.00780893	1.267
23706	CR388603	Q02817 : gi:2506877:sp:Q02817:MUC2_HUMAN Mucin-2 precursor (Intestinal mucin 2) &gt;gnl:BL_ORD_ID:216488 gi:4505285:ref:NP_002448.1: mucin 2 [Homo sapiens] &gt;gnl:BL_ORD_ID:216488 gi:454154:gb:AAB95295.1: mucin [Homo sapiens]	0.00699988	1.26683
7363	BU443531	no hits	0.00587787	1.2656
13015	CV860602	gonad_EST08078 Embryonic gonad cDNA Library Gallus gallus cDNA 5', mRNA sequence [CV860602]	0.00809706	1.26517
23219	BU324420	XP_420638 : gi:50746753:ref:XP_420638.1: PREDICTED: similar to N-deacetylase/N-sulfotransferase (heparan glucosaminyl) 4; N-deacetylase/N-sulfotransferase 4 [Gallus gallus]	0.00198279	1.26415
5212	BX932800	XP_419734 : gi:50742734:ref:XP_419734.1: PREDICTED: similar to Transcription factor 21 (Podocyte-expressed 1) (Pod-1) (Epicardin) (Capsulin) [Gallus gallus]	0.00433502	1.26414
28034	CR523773	Gallus gallus finished cDNA, clone ChEST557n12. [CR523773]	0.00623967	1.26265
16237	CR386278	ENSGALP00000017546 : ENSGALP00000017546 pep:novel chromosome:WASHUC1:8:25522063:25538759:-1 gene:ENSGALG00000010805 transcript:ENSGALT00000017567	0.00347175	1.26088
23029	BX935594	XP_425052 : gi:50752727:ref:XP_425052.1: PREDICTED: similar to Sorting nexin 1 [Gallus gallus]	0.00480527	1.26087
34080	CR523366	Gallus gallus finished cDNA, clone ChEST581b17. [CR523366]	0.00158122	1.26033
6081	BU260390	no hits	0.00781518	1.26027
11827	CO768442	spleen_EST04168 Spleen cDNA Library Gallus gallus cDNA 3', mRNA sequence [CO768442]	0.00290479	1.26002
9196	BU323523	Unknown	0.00917626	1.25902
30056	BU237592	XP_420176 : gi:50745632:ref:XP_420176.1: PREDICTED: similar to bA119E20.1 (KIAA1202 protein) [Gallus gallus]	0.00978303	1.2588
19591	CR386955	Q8TCJ2 : (Q8TCJ2) Source of immunodominant MHC-associated peptides	0.00393279	1.25866
31613	CR406697	no hits	0.00763513	1.25825
13427	BU455687	XP_415986 : gi:50728106:ref:XP_415986.1: PREDICTED: similar to histone deacetylase 10 [Gallus gallus]	0.00703085	1.25821
8469	BU481905	no hits	0.00177768	1.258
34898	AB109024	Gallus gallus CREG mRNA for complement regulatory GPI-anchor protein, complete cds. [AB109024]	0.00410007	1.25645
16708	CR338974	Gallus gallus finished cDNA, clone ChEST958a18. [CR338974]	0.00147747	1.25622
32393	CR389784	no hits	0.00340729	1.25608
11094	BX931470	Gallus gallus finished cDNA, clone ChEST334d22. [BX931470]	0.00102943	1.25607
34254	AJ851399	Q5F4A1 : (Q5F4A1) Hypothetical protein	0.00227932	1.25563
476	CR389064	no hits	0.000811585	1.25553
6098	BU456487	Unknown	0.00334151	1.25535
34522	BU229963	no hits	0.00883045	1.25462
26848	BU296342	XP_429960 : gi:50746220:ref:XP_429960.1: PREDICTED: hypothetical protein XP_429960 [Gallus gallus]	0.00692951	1.2546
39788	BU215674	no hits	0.000705316	1.25415
41190	BX932523	Q7TQD2 : (Q7TQD2) Tubulin polymerization-promoting protein (TPPP)	0.00030182	1.25411
21701	CR407357	Gallus gallus finished cDNA, clone ChEST811g22. [CR407357]	0.0087253	1.25399
6237	BU409542	Q5F3I0 : (Q5F3I0) Hypothetical protein	0.00203253	1.25373
36254	CR338790	P70381 : (P70381) CASP (Fragment)	0.00112916	1.25367
27024	BU397718	no hits	0.0043641	1.25361
6538	BU209243	no hits	0.000495803	1.25353
38795	BU383254	Q9D2G2 : (Q9D2G2) Dihydrolipoyllysine-residue succinyltransferase component of 2-oxoglutarate dehydrogenase complex, mitochondrial precursor (Dihydrolipoamide succinyltransferase component of 2-oxoglutarate dehydrogenase complex) (E2) (E2	0.00133134	1.25308
21484	BU223029	Q8TEW0 : (Q8TEW0) Partitioning-defective 3 homolog (PARD-3) (PAR-3) (Atypical PKC isotype-specific interacting protein) (ASIP) (CTCL tumor antigen se2-5) (PAR3-alpha)	0.00622905	1.25265
9520	CR386123	Gallus gallus finished cDNA, clone ChEST466i24. [CR386123]	0.000179296	1.25217
44375	BX936208	XP_421883 : gi:50750131:ref:XP_421883.1: PREDICTED: similar to UDP-glucuronosyltransferase [Gallus gallus]	0.00889541	1.25189
5961	BX934914	Gallus gallus finished cDNA, clone ChEST153a4. [BX934914]	0.00815639	1.25121
30808	CR386282	Q5VYK1 : (Q5VYK1) Collagen, type XII, alpha 1	0.000229839	1.25115
29186	AM065995	Q9NWQ7 : (Q9NWQ7) Hypothetical protein FLJ20674	0.00473209	1.25026
19240	BX950234	Gallus gallus finished cDNA, clone ChEST210l19. [BX950234]	0.00892732	1.25009
2560	BU293180	XP_422624 : gi:50752034:ref:XP_422624.1: PREDICTED: similar to Secretogranin II precursor (SgII) (Chromogranin C) [Gallus gallus]	0.00193278	1.25004
25473	BU307094	XP_420928 : gi:50747612:ref:XP_420928.1: PREDICTED: similar to transmembrane protein 16D; transmembrane protein 16D (eight membrane-spanning domains) [Gallus gallus]	0.00902418	1.24963
19585	CR390852	XP_416305 : gi:50728832:ref:XP_416305.1: PREDICTED: similar to brain synembryn [Gallus gallus]	0.00640387	1.24918
20354	AB009975.1	gi|3116230|dbj|AB009975.1| Gallus gallus mRNA for MSSP-1, complete cds	0.00105989	1.24918
29236	BX936117	Q5VV76 : (Q5VV76) OTTHUMP00000016343	0.00435508	1.24825
16542	BU393923	Unknown	0.00722534	1.24742
41124	BX929575	Q5K9K8 : (Q5K9K8) Hypothetical protein	0.0066144	1.24723
359	CR523440	XP_218795 : gi:62640707:ref:XP_218795.3: PREDICTED: similar to multiple C2-domains with two transmembrane regions 2 [Rattus norvegicus]	0.00742805	1.2472
10580	M63437	Q91048 : (Q91048) Tyrosine-protein kinase-like 7 precursor (Kinase like protein)	0.00963987	1.2469
5259	BU308334	ENSGALP00000026220 : ENSGALP00000026220 pep:novel chromosome:WASHUC1:3:85365733:85443358:1 gene:ENSGALG00000016289 transcript:ENSGALT00000026270	0.002299	1.24548
6044	BU321600	XP_422574 : gi:50751911:ref:XP_422574.1: PREDICTED: similar to LIM-like protein 2B [Gallus gallus]	0.00381817	1.24519
5208	BX264089	XP_420242 : gi:50745786:ref:XP_420242.1: PREDICTED: similar to NADPH oxidase homolog 1 (NOX-1) (NOH-1) (NADH/NADPH mitogenic oxidase subunit P65-MOX) (Mitogenic oxidase 1) (MOX1) [Gallus gallus]	0.0020785	1.24457
6108	CR406455	Gallus gallus finished cDNA, clone ChEST960i5. [CR406455]	1.84106e-06	1.24386
19346	CR406503	XP_417988 : gi:50760365:ref:XP_417988.1: PREDICTED: similar to MGC64545 protein [Gallus gallus]	0.00555023	1.24377
38200	AF224318	Gallus gallus Frizzled-8 (cFz-8) mRNA, partial cds. [AF224318]	0.00654245	1.24345
43023	BU244906	no hits	0.00438268	1.2426
36284	BU124153	XP_422360 : gi:50751360:ref:XP_422360.1: PREDICTED: similar to calcium-activated chloride channel [Gallus gallus]	0.00904182	1.24215
35049	CR353272	Gallus gallus finished cDNA, clone ChEST47m6. [CR353272]	0.0096386	1.24213
24377	Y14271	Gallus gallus mRNA for Eph-like receptor tyrosine kinase. [Y14271]	0.00513752	1.24134
44727	CR389636	no hits	0.00888246	1.24108
289	CR353558	Q6GLL1 : (Q6GLL1) LOC443714 protein (Fragment)	0.00695125	1.24086
13219	BU306677	ENSP00000350016 : ENSP00000350016 pep:known chromosome:NCBI35:1:176655781:176814172:1 gene:ENSG00000135837 transcript:ENST00000357434	0.00570379	1.2408
44882	CR389616	XP_422044 : gi:50750547:ref:XP_422044.1: PREDICTED: similar to chondroitin polymerizing factor; chondroitin sulfate synthase 2 [Gallus gallus]	0.00877631	1.24078
1237	AJ738493	ENSGALP00000008686 : ENSGALP00000008686 pep:novel chromosome:WASHUC1:Z_random:1421171:1448671:1 gene:ENSGALG00000005416 transcript:ENSGALT00000008700	0.00360655	1.24069
21469	CR523176	Gallus gallus finished cDNA, clone ChEST600f24. [CR523176]	0.0094265	1.24013
15815	CB018021	pgn1c.pk018.l11 Chicken lymphoid cDNA library (pgn1c) Gallus gallus cDNA clone pgn1c.pk018.l11 5' similar to no significant hits (pLog(P) 4), mRNA sequence [CB018021]	0.000672826	1.23991
22832	BU329328	ENSRNOP00000047068 : ENSRNOP00000047068 pep:novel chromosome:RGSC3.4:13:72406162:72411920:-1 gene:ENSRNOG00000004917 transcript:ENSRNOT00000044952	0.00653104	1.23893
16614	BU375626	XP_426664 : gi:50751840:ref:XP_426664.1: PREDICTED: similar to thioesterase, adipose associated isoform BFIT2; brown fat inducible thioesterase; START domain containing 14; thioesterase superfamily member 1 [Gallus gallus]	0.00955089	1.23843
3567	AJ719672	Q5ZLR2 : (Q5ZLR2) Hypothetical protein	0.00306444	1.23833
29490	CK607199	no hits	0.00538855	1.23829
14602	BU120286	XP_418721 : gi:50732696:ref:XP_418721.1: PREDICTED: similar to membrane protein, palmitoylated 6; protein associated with Lin7 2; VELI-associated MAGUK 1; MAGUK protein p55T [Gallus gallus]	0.00955313	1.23817
15154	CR389285	Gallus gallus finished cDNA, clone ChEST110l22. [CR389285]	0.00106268	1.23748
43814	BU218980	XP_422457 : gi:50751566:ref:XP_422457.1: PREDICTED: similar to TAL1 (SCL) interrupting locus; SCL interrupting locus; TAL1 (SCL) interrupting locus (NOTE: redefinition of symbol) [Gallus gallus]	0.00794456	1.23713
11636	CR390676	Gallus gallus finished cDNA, clone ChEST639b18. [CR390676]	0.00301604	1.23687
32635	CR386199	XP_415754 : gi:50758086:ref:XP_415754.1: PREDICTED: similar to Hydroxy-delta-5-steroid dehydrogenase, 3 beta- and steroid delta-isomerase 7 [Gallus gallus]	0.00955184	1.23572
40407	CA786169	Unknown	0.00854006	1.23555
16099	BX936258	Q9Z2S7 : (Q9Z2S7) TSC22 domain family protein 3 (Glucocorticoid-induced leucine zipper protein) (TSC22-related inducible leucine zipper 3) (Tilz3)	0.00549968	1.23554
40019	BX935773	no hits	0.00540461	1.23546
7361	DR415768	Q80TQ9 (Q80TQ9) MKIAA0828 protein (Fragment), partial (14%) [TC211915]	0.00333967	1.23501
26311	CR387895.1	gi|46240654|emb|CR387895.1| Gallus gallus finished cDNA, clone ChEST325j13	0.00683086	1.23491
30667	AJ851417.1	gi|60098440|emb|AJ851417.1| Gallus gallus mRNA for hypothetical protein, clone 2e18	0.0075907	1.23421
36123	AJ720303	Q5ZJY1 : (Q5ZJY1) Hypothetical protein	0.00166342	1.23353
3316	BU252940	Q59A30 : (Q59A30) SON DNA-binding protein	0.00727234	1.23338
5046	CR387345	Gallus gallus finished cDNA, clone ChEST834h15. [CR387345]	0.0095058	1.23268
4491	CN227379	XP_425012 : gi:50762325:ref:XP_425012.1: PREDICTED: similar to transcriptional regulator [Gallus gallus]	0.000581998	1.23237
11953	CR523407	no hits	0.00425824	1.23209
7608	BU251795	no hits	0.00988917	1.23205
11541	BU263482	no hits	0.00554653	1.23172
38432	BU316996	Q80U69 (Q80U69) MKIAA0172 protein (Fragment), partial (17%) [TC194968]	0.000435104	1.23063
38602	AJ719493	Q5ZM91 : (Q5ZM91) Hypothetical protein	0.00351878	1.23057
29632	BU467357	ENSGALP00000019114 : ENSGALP00000019114 pep:novel chromosome:WASHUC1:5:49521755:49523763:1 gene:ENSGALG00000011710 transcript:ENSGALT00000019138	0.00183137	1.23029
19129	AJ719786	Q5ZLE8 : (Q5ZLE8) Hypothetical protein	0.00142088	1.23011
40553	CD734562	ST14_HUMAN (Q9Y5Y6) Suppressor of tumorigenicity 14 (Matriptase) (Membrane-type serine protease 1) (MT-SP1) (Prostamin) (Serine protease TADG-15) (Tumor associated differentially-expressed gene-15 protein) , partial (65%) [TC190668]	0.00032991	1.23004
35094	CR387073	no hits	0.00834818	1.22969
39021	BU447297	no hits	0.00505756	1.22926
43450	AF143239	Q9W6N2 : (Q9W6N2) Smad1 protein (Fragment)	0.00738922	1.229
41757	AY700582	Q5ILG9 : (Q5ILG9) Hepatic nuclear factor 4beta	0.0079336	1.22877
18782	AJ719970	Gallus gallus mRNA for hypothetical protein, clone 8o6. [AJ719970]	0.00435422	1.22869
2893	CR391315	no hits	0.00861813	1.22853
30829	CR389064	no hits	0.00666789	1.22827
40872	NM_001006386	Gallus gallus lipin 2 (LPIN2), mRNA [NM_001006386]	0.00220279	1.22744
434	CR522911	no hits	0.00806511	1.22673
37092	CR386942	XP_426599 : gi:50750878:ref:XP_426599.1: PREDICTED: similar to CLIP-associating protein 1; multiple asters 1 [Gallus gallus]	0.00436551	1.22622
33354	CR523487	Gallus gallus finished cDNA, clone ChEST988j9. [CR523487]	0.00502921	1.22578
28433	BU257944	no hits	0.00874044	1.2256
38491	BU306677	ENSP00000350016 : ENSP00000350016 pep:known chromosome:NCBI35:1:176655781:176814172:1 gene:ENSG00000135837 transcript:ENST00000357434	0.00323025	1.22527
8648	AJ719601	Q5ZLY3 : (Q5ZLY3) Hypothetical protein	0.000248378	1.22478
3375	BU359249	no hits	0.00221673	1.22447
37355	BU441262	Unknown	0.00456056	1.22422
31728	BU353687	no hits	0.0026768	1.22392
37684	BU364115	ENSGALP00000013490 : ENSGALP00000013490 pep:novel chromosome:WASHUC1:12:18339398:18477728:1 gene:ENSGALG00000008294 transcript:ENSGALT00000013505	0.000869221	1.2237
8741	BU449068.1	gi|25938379|gb|BU449068.1|BU449068 603213379F1 CSEQRBN13 Gallus gallus cDNA clone ChEST196m19 5 , mRNA sequence	0.000701434	1.22328
41653	AJ719737	P06753 : (P06753) Tropomyosin alpha 3 chain (Tropomyosin 3) (Tropomyosin gamma) (hTM5)	0.00912744	1.22227
21220	CR524188	no hits	0.00288331	1.22222
9380	CR390127	no hits	0.00612759	1.2217
42009	BU337413	no hits	0.00922067	1.22156
9412	CR523293	Q86V85 : (Q86V85) Intimal thickness-related receptor (OTTHUMP00000018556)	0.000553877	1.22156
19377	AJ720733	Gallus gallus mRNA for hypothetical protein, clone 24f16. [AJ720733]	0.000908137	1.22086
8414	CR523725	no hits	0.00613247	1.22052
24955	CV859992	gonad_EST07468 Embryonic gonad cDNA Library Gallus gallus cDNA 5', mRNA sequence [CV859992]	0.00239127	1.22051
19935	BU280180	XP_421078 : gi:50748027:ref:XP_421078.1: PREDICTED: similar to golgi-associated protein GCP360, partial [Gallus gallus]	0.00733024	1.22036
8090	CR386284	no hits	0.00389292	1.2196
24123	M29003	Gallus gallus connexin 43 mRNA, complete cds. [M29003]	0.000473803	1.21908
33878	CR406598	no hits	0.00992163	1.21886
4408	CR524138	Q8N8D1 : (Q8N8D1) Programmed cell death protein 7 (ES18) (HES18)	0.00599296	1.21872
39025	CR353904	Gallus gallus finished cDNA, clone ChEST366k16. [CR353904]	0.00335338	1.21806
326	CR523827	Gallus gallus finished cDNA, clone ChEST919e7. [CR523827]	0.00579693	1.21772
23052	CR523786	no hits	0.00976956	1.21719
13455	CR353661	Gallus gallus finished cDNA, clone ChEST928i15. [CR353661]	0.00768651	1.21701
2200	BU293495	no hits	0.00936304	1.21626
33893	BU471549	XP_416976 : gi:50730625:ref:XP_416976.1: PREDICTED: similar to FERM, RhoGEF, and pleckstrin domain protein 1 isoform 1; chondrocyte-derived ezrin-like protein [Gallus gallus]	0.00730716	1.21611
22608	AJ720819	Q5ZIG5 : (Q5ZIG5) Hypothetical protein	0.00518539	1.21609
34506	BU373102	Q864B5 (Q864B5) PDJA1 chaperone, partial (25%) [TC209894]	0.000587225	1.21557
18693	AF224314	O57328 : (O57328) Frizzled 1 precursor (Frizzled-1) (Fz-1) (cFz-1)	0.00466383	1.21485
34039	AY953143	Gallus gallus SMAD1 (SMAD1) mRNA, complete cds. [AY953143]	0.00593806	1.21459
8413	BU245781	XP_423224 : gi:50774639:ref:XP_423224.1: PREDICTED: similar to klotho beta like, partial [Gallus gallus]	0.00794307	1.21419
14033	AW198451	pnl-b.pk0008.e3 chicken liver cDNA library Gallus gallus cDNA clone pnl-b.pk0008.e3 5', mRNA sequence [AW198451]	0.00966287	1.21416
27880	BU260553.1	gi|25527921|gb|BU260553.1|BU260553 603503725F1 CSEQCHN51 Gallus gallus cDNA clone ChEST425a7 5 , mRNA sequence	0.00827818	1.21384
16944	CO635414	no hits	0.00705082	1.21381
27466	BU301339	XP_416938 : gi:50730508:ref:XP_416938.1: PREDICTED: similar to transcription factor [Gallus gallus]	0.00563862	1.21298
40667	BX270138	no hits	0.00965021	1.21231
690	CR389925	no hits	0.00903489	1.21122
3069	BX930523	Q5QTS1 : (Q5QTS1) FWP006	0.00941565	1.21109
40261	AJ720759	Q5ZIM5 : (Q5ZIM5) Hypothetical protein	0.00143183	1.21068
5884	BU251230	Unknown	0.00775477	1.21041
34473	CR354307	no hits	0.00726011	1.21038
7600	BU388890	no hits	0.00294286	1.21019
10292	AJ456732	ENSGALP00000025263 : ENSGALP00000025263 pep:novel chromosome:WASHUC1:1:92485571:92574759:1 gene:ENSGALG00000015693 transcript:ENSGALT00000025309	1.38951e-05	1.21012
5800	BX931408	Gallus gallus finished cDNA, clone ChEST649o2. [BX931408]	0.003622	1.21005
16439	BX929940	XP_418366 : gi:50731800:ref:XP_418366.1: PREDICTED: similar to Transforming growth factor-beta-inducible early growth response protein 1 (TGFB-inducible early growth response protein 1) (TIEG-1) (Krueppel-like factor 10) [Gallus gallus]	0.00751002	1.21004
12647	BU298735	no hits	0.00840717	1.20861
32399	AF412121.2	gi|55469120|gb|AF412121.2| Gallus gallus late domain-interacting protein 1 mRNA, partial cds	0.0077251	1.2083
3070	DR414465	VP11_MOUSE (Q91W86) Vacuolar protein sorting 11, partial (81%) [TC190816]	0.0011238	1.20744
7176	BU415868	no hits	0.00522726	1.20733
36974	CR386041	Gallus gallus finished cDNA, clone ChEST218b21. [CR386041]	0.00540529	1.20661
35721	CR389890	Gallus gallus finished cDNA, clone ChEST270i4. [CR389890]	0.00420127	1.20646
8980	CR389325	no hits	0.00578042	1.20606
5319	X80792	Q90988 : (Q90988) Structural maintenance of chromosome 2 (Chromosome scaffold protein ScII)	0.00729531	1.20581
1751	BU338095	no hits	0.00432558	1.20552
15630	CR390670	Q9H4A6 : (Q9H4A6) Golgi phosphoprotein 3 (Coat-protein GPP34)	0.00451609	1.20537
37866	DR431227	no hits	0.00655799	1.20448
5927	BU269796	ENSGALP00000019600 : ENSGALP00000019600 pep:novel chromosome:WASHUC1:5:51918113:51948867:-1 gene:ENSGALG00000012025 transcript:ENSGALT00000019626	0.00484204	1.20433
36335	BU124346	XP_419497 : gi:50740570:ref:XP_419497.1: PREDICTED: similar to Ephx1 protein [Gallus gallus]	0.00351921	1.20402
12749	CO422112	XP_425074 : gi:50753109:ref:XP_425074.1: PREDICTED: similar to transient receptor potential cation channel, subfamily M, member 7; LTRPC ion channel family member 7 [Gallus gallus]	0.00664561	1.20388
2273	CD214912	Unknown	0.00209529	1.20386
11077	BU215480	AF416922 brown fat inducible thioesterase 2 {Homo sapiens;} , partial (29%) [TC216384]	0.00820366	1.20366
21089	CR338718	XP_420227 : gi:50745750:ref:XP_420227.1: PREDICTED: similar to RIKEN cDNA 6330505F04 [Gallus gallus]	0.00376169	1.20364
24960	U11889	P43693 : (P43693) Transcription factor GATA-6 (GATA binding factor-6)	0.00715567	1.20278
33883	BU207316	Unknown	0.0024639	1.20175
31098	BU367077	Q4NQW1 : (Q4NQW1) Phosphoribosylaminoimidazole-succinocarboxamide synthase	0.00432488	1.20146
33212	CR406119	no hits	0.0091979	1.20102
20147	BU253749	no hits	0.00577022	1.20086
1562	CR390715	no hits	0.00926045	1.20063
26245	BU288370	no hits	0.00376896	1.20036
2895	AY189903	Q800W4 : (Q800W4) TIA-1	0.00166488	1.20027
18257	CR387039	no hits	0.00359644	1.20023
2312	AJ719315	Q5ZMR9 : (Q5ZMR9) Hypothetical protein	0.00434637	1.2
32759	BU329328	ENSRNOP00000047068 : ENSRNOP00000047068 pep:novel chromosome:RGSC3.4:13:72406162:72411920:-1 gene:ENSRNOG00000004917 transcript:ENSRNOT00000044952	0.00348205	1.19952
41334	CR524191	no hits	0.00483063	1.19913
10443	S63276	P42292 : (P42292) CD166 antigen precursor (Activated leukocyte-cell adhesion molecule) (SC1 glycoprotein) (BEN glycoprotein) (DM-GRASP protein) (JC7 protein)	0.00152562	1.1985
38141	CR386996	XP_414650 : gi:50755202:ref:XP_414650.1: PREDICTED: similar to apical protein [Gallus gallus]	0.00904842	1.19834
20923	CR387713	no hits	0.00332706	1.19771
43821	CR389528	no hits	0.0013583	1.19762
3426	BX950300	Q5RFQ3 : (Q5RFQ3) Hypothetical protein DKFZp469J2224	0.000821837	1.19735
36592	AJ720200	Q5ZK84 : (Q5ZK84) Hypothetical protein	0.0040708	1.1972
22760	CR390952	no hits	0.00328485	1.19548
35270	BU234957	Q789D2 : (Q789D2) Reverse transcriptase (Fragment)	0.00950076	1.19515
31905	CN227294	RJB015H05.ab1 RJtestis Gallus gallus cDNA 5', mRNA sequence [CN227294]	0.00873389	1.19479
34954	BX932387	XP_419106 : gi:50736287:ref:XP_419106.1: PREDICTED: similar to suppressor of cytokine signaling 6; STAT induced STAT inhibitor-4; cytokine-inducible SH2 protein 4; suppressor of cytokine signaling 4 [Gallus gallus]	0.000510267	1.19435
43017	CR388994	no hits	0.00220084	1.19433
39204	BU272032	no hits	0.00407535	1.19419
14859	BM426303	XP_414212 : gi:50754005:ref:XP_414212.1: PREDICTED: similar to Sulfotransferase family 5A, member 1 [Gallus gallus]	0.00353876	1.19388
22034	DR414465	VP11_MOUSE (Q91W86) Vacuolar protein sorting 11, partial (81%) [TC190816]	0.00280652	1.19289
29799	CR353524	no hits	0.00769806	1.19278
11264	CR353499	XP_417628 : gi:50759388:ref:XP_417628.1: PREDICTED: similar to aflatoxin aldehyde reductase; AFAR [Gallus gallus]	0.00264298	1.19218
15131	BX933479	XP_414861 : gi:50755703:ref:XP_414861.1: PREDICTED: similar to zinc finger, DHHC domain containing 4 [Gallus gallus]	0.00639298	1.19169
26458	CR338704	XP_417774 : gi:50759770:ref:XP_417774.1: PREDICTED: similar to tektin 2; testicular tektin B1-like protein [Gallus gallus]	0.0068072	1.1911
38805	AJ851580	Q5F3S0 : (Q5F3S0) Hypothetical protein	0.00377403	1.19069
35297	CR386573	no hits	0.00504274	1.19066
33775	AJ720548	Q5ZJ86 : (Q5ZJ86) Hypothetical protein	0.0041162	1.1896
2811	BX934896	XP_414580 : gi:50755009:ref:XP_414580.1: PREDICTED: similar to RIKEN cDNA 1810073G14 [Gallus gallus]	0.00195532	1.18952
38564	BX932316	Gallus gallus finished cDNA, clone ChEST352f10. [BX932316]	0.00548562	1.1892
4607	BU304126	Q7TP99 (Q7TP99) Ab1-133, partial (6%) [TC223475]	0.00678177	1.18803
36896	CO763237	brain_EST06429 Brain cDNA Library Gallus gallus cDNA 3', mRNA sequence [CO763237]	0.00365044	1.18702
36264	CR733118	no hits	0.00153444	1.18529
24061	CR406012	Gallus gallus finished cDNA, clone ChEST636d18. [CR406012]	0.00974325	1.1849
20157	AJ721122	XP_413927 : gi:50753256:ref:XP_413927.1: PREDICTED: similar to Dual specificity mitogen-activated protein kinase kinase 5 (MAP kinase kinase 5) (MAPKK 5) (MAPK/ERK kinase 5) [Gallus gallus]	0.0063857	1.18421
4140	CR353525	Gallus gallus finished cDNA, clone ChEST126n20. [CR353525]	0.000372056	1.18395
9015	BU304185	Unknown	0.00670644	1.18366
42992	CO767324	spleen_EST03050 Spleen cDNA Library Gallus gallus cDNA 3', mRNA sequence [CO767324]	0.00889671	1.1834
10567	CR523998	ENSGALP00000006116 : ENSGALP00000006116 pep:novel chromosome:WASHUC1:15:5331575:5368668:-1 gene:ENSGALG00000003854 transcript:ENSGALT00000006126	0.00538597	1.18212
16481	BU397172	ENSGALP00000021082 : ENSGALP00000021082 pep:novel chromosome:WASHUC1:1:56132395:56194835:1 gene:ENSGALG00000012944 transcript:ENSGALT00000021113	0.0062629	1.18152
5663	BX934333	Gallus gallus finished cDNA, clone ChEST666c22. [BX934333]	0.00176509	1.18022
4951	CR523828	no hits	0.00766335	1.17942
7963	CO763780	brain_EST06972 Brain cDNA Library Gallus gallus cDNA 3', mRNA sequence [CO763780]	0.0052202	1.17779
15231	CR406664	no hits	0.00597369	1.17693
7056	BU351961	no hits	0.000794148	1.17628
36803	BU117208	XP_421856 : gi:50750069:ref:XP_421856.1: PREDICTED: similar to Nck-associated protein 1 (NAP 1) (p125Nap1) (Membrane-associated protein HEM-2) [Gallus gallus]	0.00368826	1.17594
3382	AJ720515	Q5ZJB9 : (Q5ZJB9) Hypothetical protein	0.00372456	1.17563
33458	U70045	Q98949 : (Q98949) Axl-related receptor tyrosine kinase	0.00785016	1.17544
34691	CO761991	brain_EST05183 Brain cDNA Library Gallus gallus cDNA 3', mRNA sequence [CO761991]	0.00257011	1.17502
9361	BU270555	XP_417872 : gi:50760033:ref:XP_417872.1: PREDICTED: similar to suppression of tumorigenicity 14; suppression of tumorigenicity 14 (colon carcinoma, matriptase, epithin); suppression of tumorigenicity 14 (colon carcinoma); suppression of tumorigenicity 14	0.00267298	1.1749
20937	CR391214	Gallus gallus finished cDNA, clone ChEST209e13. [CR391214]	0.00996193	1.17471
20642	CR385353	no hits	0.00416321	1.17418
34365	D82364	Q90840 : (Q90840) A variant of TSC-22	0.00265193	1.17375
44989	BU387048	ENSGALP00000024602 : ENSGALP00000024602 pep:novel chromosome:WASHUC1:1:78823528:78889372:1 gene:ENSGALG00000015271 transcript:ENSGALT00000024648	0.00400198	1.17364
16683	BU269552	no hits	0.00468131	1.17363
35827	BU104529	Q9UHL9 : (Q9UHL9) General transcription factor II-I repeat domain-containing protein 1 (GTF2I repeat domain containing protein 1) (Muscle TFII-I repeat domain-containing protein 1) (General transcription factor III) (Slow-muscle-fiber enhancer binding	0.00564113	1.17322
14544	CR387772	XP_414201 : gi:50753975:ref:XP_414201.1: PREDICTED: similar to Cell division protein kinase 10 (Serine/threonine-protein kinase PISSLRE) [Gallus gallus]	0.00386536	1.17257
27600	AJ720751	Q5ZIN3 : (Q5ZIN3) Hypothetical protein	0.002019	1.17221
1981	CR406758	Gallus gallus finished cDNA, clone ChEST976i1. [CR406758]	0.00450673	1.172
43282	CR353890	Gallus gallus finished cDNA, clone ChEST465p11. [CR353890]	0.00962793	1.17104
27205	BU232198	XP_419959 : gi:50745047:ref:XP_419959.1: PREDICTED: similar to neuroblastoma-amplified protein [Gallus gallus]	0.00868934	1.17071
43792	CR352815	no hits	0.00473053	1.16981
44386	CK987063	XP_421464 : gi:50748934:ref:XP_421464.1: PREDICTED: similar to cyclin-dependent kinase-like 1 (CDC2-related kinase) [Gallus gallus]	0.00261112	1.16919
2043	CR406693	no hits	0.00522827	1.16902
43022	CR389138	no hits	0.00463819	1.16779
44247	BX278491	Q8SPY3 (Q8SPY3) Eosinophil-derived neurotoxin, partial (8%) [TC220153]	0.00393727	1.16741
34658	BU444777	no hits	0.00873771	1.16623
3420	BU265422	no hits	0.00698157	1.16595
9562	CR733265	no hits	0.0066008	1.16421
14235	BX935263	Gallus gallus finished cDNA, clone ChEST953h4. [BX935263]	0.0046786	1.16393
1043	BU107988	Unknown	0.000956338	1.16385
30218	BX932522	Gallus gallus finished cDNA, clone ChEST594j13. [BX932522]	0.00123867	1.16377
33129	BU454104	no hits	0.0074325	1.16371
10974	CF255280	no hits	0.00909598	1.16254
4937	CO423331	no hits	0.00763496	1.16208
2057	AJ720219	Q5ZK65 : (Q5ZK65) Hypothetical protein	0.0034394	1.16128
6844	AB033829	Q9I946 : (Q9I946) Spinal cord-derived growth factor	0.00810176	1.16061
25979	BU363580.1	gi|25871581|gb|BU363580.1|BU363580 603784409F1 CSEQCHN72 Gallus gallus cDNA clone ChEST738a3 5 , mRNA sequence	0.00725296	1.1604
7083	AY040530	Q90X12 : (Q90X12) Helix-loop-helix protein	0.00561352	1.1599
35209	CR523102	no hits	0.00602732	1.15955
22295	CR388586	Gallus gallus finished cDNA, clone ChEST967k19. [CR388586]	0.0091101	1.15902
15354	CV860645	gonad_EST08121 Embryonic gonad cDNA Library Gallus gallus cDNA 5', mRNA sequence [CV860645]	0.00636317	1.15792
33042	AJ720576	Q5ZJ58 : (Q5ZJ58) Hypothetical protein	0.00498603	1.15769
24316	BU258442	Q9H049 : (Q9H049) Hypothetical protein DKFZp547A1913	0.00443574	1.15574
8888	BX929604	XP_422910 : gi:50763725:ref:XP_422910.1: PREDICTED: similar to CGI-85 protein isoform 1, partial [Gallus gallus]	0.00501076	1.15503
33959	AJ720242	Q5ZK42 : (Q5ZK42) Hypothetical protein	0.00907787	1.15494
34491	AB104853	Gallus gallus cMSH2 mRNA for hypothetical protein, partial cds. [AB104853]	0.00639905	1.15411
40617	BU437985	no hits	0.0083028	1.1527
10559	CR385246	Gallus gallus finished cDNA, clone ChEST547n3. [CR385246]	0.00166863	1.15242
25485	CR406036	ENSGALP00000024226 : ENSGALP00000024226 pep:novel chromosome:WASHUC1:Z:12078455:12131200:1 gene:ENSGALG00000015052 transcript:ENSGALT00000024272	0.0043092	1.15131
2003	CN228436	XP_422593 : gi:50751964:ref:XP_422593.1: PREDICTED: similar to RIKEN cDNA 2610101N10 [Gallus gallus]	0.00957923	1.15105
23863	BU299660	XP_419079 : gi:50736203:ref:XP_419079.1: PREDICTED: similar to Thioredoxin domain containing protein 4 precursor (Endoplasmic reticulum protein ERp44) [Gallus gallus]	0.00180876	1.15022
38634	CF255162	no hits	0.00762995	1.14931
32014	BU133968	XP_417149 : gi:50731067:ref:XP_417149.1: PREDICTED: similar to M-phase phosphoprotein, mpp8 [Gallus gallus]	0.00271893	1.14922
9203	BX257339	BX257339 AGENAE Gallus gallus multi-tissues normalized library (gcag) Gallus gallus cDNA clone gcag0002c.h.03 5prim, mRNA sequence [BX257339]	0.00193902	1.14849
10904	BX268934	Q8MKB5 (Q8MKB5) Bone morphogenetic protein 6 (Fragment), partial (59%) [TC208475]	0.00894201	1.14748
43240	BU318617	Q7QWA2 (Q7QWA2) GLP_177_25793_26452, partial (5%) [TC196990]	0.00476813	1.14647
16699	AJ720236	Q5ZK48 : (Q5ZK48) Hypothetical protein	0.00714792	1.14636
37758	CD216089	Q5F4B2 : (Q5F4B2) Hypothetical protein	0.00962491	1.1463
1405	AJ720647	Q5ZIY7 : (Q5ZIY7) Hypothetical protein	0.00229027	1.14579
14513	CR386526	no hits	0.0062314	1.14442
14358	AJ719766	Q5BC52 : (Q5BC52) Hypothetical protein	0.00134517	1.14335
2543	AJ851391	XP_419335 : gi:50738924:ref:XP_419335.1: PREDICTED: similar to chromosome 2 open reading frame 13 [Gallus gallus]	0.00299988	1.14299
15488	BU331759	XP_422568 : gi:50751899:ref:XP_422568.1: PREDICTED: similar to Apg16L alpha [Gallus gallus]	0.00899494	1.14298
27272	BU457507	XP_424691 : gi:50811330:ref:XP_424691.1: PREDICTED: similar to aspartyl(asparaginyl)beta-hydroxylase; HAAH [Gallus gallus]	0.0044672	1.1407
19350	BU441571	XP_420063 : gi:50745300:ref:XP_420063.1: PREDICTED: similar to cytochrome P450, family 39, subfamily A, polypeptide 1; oxysterol 7alpha-hydroxylase; cytochrome P450, subfamily XXXIX (oxysterol 7 alpha-hydroxylase), polypeptide 1 [Gallus gallus]	0.002922	1.1379
17248	BU364128	no hits	0.0097478	1.1373
10607	AJ851411	Gallus gallus mRNA for hypothetical protein, clone 2c9. [AJ851411]	0.00340524	1.13267
8395	BX930069	XP_420615 : gi:50746699:ref:XP_420615.1: PREDICTED: similar to sulfotransferase 1B [Gallus gallus]	0.0065021	1.1314
119	AJ719526	Q5ZM58 : (Q5ZM58) Hypothetical protein	0.0057081	1.1296
16206	BU311506	XP_343509 : gi:62654527:ref:XP_343509.2: PREDICTED: similar to hypothetical protein DKFZp313N0621 [Rattus norvegicus]	0.00552514	1.12731
17201	CD732612	CD732612	0.00979679	1.12697
7575	AJ851574	Q5F3S6 : (Q5F3S6) Hypothetical protein	0.00401737	1.12265
40929	CR389544	no hits	0.00595552	1.11926
403	AJ251587	Q9I8D6 : (Q9I8D6) T-complex protein 1 delta subunit	0.00827314	1.11568
4216	CD762820	ENSGALP00000016093 : ENSGALP00000016093 pep:novel chromosome:WASHUC1:3:19325213:19376147:1 gene:ENSGALG00000009906 transcript:ENSGALT00000016112	0.00675558	1.1101
31075	CR386666	no hits	0.00833933	1.10283
15261	AJ397250	XP_422452 : gi:50751554:ref:XP_422452.1: PREDICTED: similar to MOB1, Mps One Binder kinase activator-like 2C [Gallus gallus]	0.00458446	0.901379
4888	BU403518	no hits	0.00230388	0.886635
28865	BU211308	XP_414416 : gi:50754507:ref:XP_414416.1: PREDICTED: similar to 26S proteasome non-ATPase regulatory subunit 6 (26S proteasome regulatory subunit S10) (p42A) (Proteasome regulatory particle subunit p44S10) [Gallus gallus]	0.00742689	0.877576
14339	AJ721042	Q5ZHU2 : (Q5ZHU2) Hypothetical protein	0.00179579	0.877567
29848	BX933044	XP_418088 : gi:50760631:ref:XP_418088.1: PREDICTED: similar to N-myristoyltransferase 1 [Gallus gallus]	0.00436159	0.876474
33596	AJ851823	Q5F327 : (Q5F327) Hypothetical protein	0.00875768	0.869943
13981	AJ392050	no hits	0.00222599	0.869582
24261	AF076291	O93382 : (O93382) Rab-GDP dissociation inhibitor	0.00369632	0.868153
26169	CR523600	no hits	0.00828555	0.866719
25639	BX930435	Gallus gallus finished cDNA, clone ChEST594o20. [BX930435]	0.00490417	0.863419
8501	BU450989	Unknown	0.00432096	0.863138
17375	CV039932	XP_414810 : gi:50755593:ref:XP_414810.1: PREDICTED: similar to mediator subunit 25 [Gallus gallus]	0.00741208	0.86179
21068	AJ720458	Q5ZJH6 : (Q5ZJH6) Hypothetical protein	0.00564881	0.860678
23464	CR406134	no hits	0.00780032	0.860061
39164	AJ720014	Q5ZKS0 : (Q5ZKS0) Hypothetical protein	0.00327177	0.859229
25643	CR389116	no hits	0.00592311	0.857594
27235	CR353928	no hits	0.00754076	0.856927
15155	AJ720487	Q6ZSB9 : (Q6ZSB9) Hypothetical protein FLJ45653	0.00199305	0.856573
23553	BX929393	Gallus gallus finished cDNA, clone ChEST184d24. [BX929393]	0.00903831	0.855376
26588	CR389908	Gallus gallus finished cDNA, clone ChEST713c23. [CR389908]	0.0098437	0.852801
33600	BU140982	Unknown	0.000828066	0.852312
19093	CR353625	Gallus gallus finished cDNA, clone ChEST554k20. [CR353625]	0.00467956	0.850241
43755	CR352929	no hits	0.00251127	0.849439
14691	CO767160	no hits	0.00292878	0.848082
42376	CR523093	no hits	0.0079171	0.847622
5390	BU228704	no hits	0.0068824	0.845766
27022	BU434682	no hits	0.00676653	0.84522
21042	BU250095	AB034636 testis specific ankyrin-like protein 1 {Homo sapiens;} , partial (20%) [TC205746]	0.00253738	0.844724
17928	CR389767	no hits	0.00349939	0.844041
32914	BX934989	Q15527 : gi:2498974:sp:Q15527:SURF2_HUMAN Surfeit locus protein 2 (Surf-2) &gt;gnl:BL_ORD_ID:224193 gi:895851:emb:CAA84477.1: SURF-2 [Homo sapiens]	0.00814806	0.84402
18620	BX929751	XP_414251 : gi:50754117:ref:XP_414251.1: PREDICTED: similar to Microsomal signal peptidase 12 kDa subunit (SPase 12 kDa subunit) (SPC12) (HSPC033) [Gallus gallus]	0.00877778	0.843399
11677	BU322758	Unknown	0.00377169	0.843321
5673	AJ720051	Q5ZKN3 : (Q5ZKN3) Hypothetical protein	0.00247102	0.842293
6172	CR733311	no hits	0.00159135	0.84171
29294	BU456994	Q4LES8 : (Q4LES8) HMG transcription factor SOX17	0.00744676	0.840827
31640	AJ720547	ENSDARP00000063877 : ENSDARP00000063877 pep:novel scaffold:ZFISH5:Zv5_scaffold1325:287549:299005:-1 gene:ENSDARG00000010353 transcript:ENSDART00000063878	0.00932778	0.839316
2463	CR353239	Gallus gallus finished cDNA, clone ChEST43i20. [CR353239]	0.00368941	0.838945
24749	CO762629	brain_EST05821 Brain cDNA Library Gallus gallus cDNA 3', mRNA sequence [CO762629]	0.00144828	0.837185
15904	BU364338	Q866R2 (Q866R2) Retinoblastoma binding protein 6, partial (6%) [TC218181]	0.00853277	0.835634
7459	CR386543	ENSGALP00000001837 : ENSGALP00000001837 pep:novel chromosome:WASHUC1:16_random:989692:991721:1 gene:ENSGALG00000001212 transcript:ENSGALT00000001839	0.00863804	0.832731
12828	CR387776	no hits	0.00120456	0.832002
17608	AJ720017	Q5ZKR7 : (Q5ZKR7) Hypothetical protein	0.00416775	0.831651
41247	BU425277	no hits	0.00181178	0.831611
29525	BX934640	Q08525 : (Q08525) Hypothetical protein	0.00559598	0.831275
28572	BU383414	Q66JK2 (Q66JK2) Pdcd6-prov protein, partial (7%) [TC197387]	0.0089663	0.830742
32036	CR386652	Q5TA95 : (Q5TA95) Tetratricopeptide repeat domain 4	0.000892534	0.830545
4843	CR523723	no hits	0.00118399	0.830138
35709	CD763555	GGEZLB1002H09.g Limb Bud - LB1 Gallus gallus cDNA clone GGEZLB1002H09, mRNA sequence [CD763555]	0.00779131	0.829827
30408	BU205435	XP_413869 : gi:50753099:ref:XP_413869.1: PREDICTED: similar to hypothetical protein FLJ12484 [Gallus gallus]	0.000291086	0.829069
25356	CR407120	no hits	0.00479861	0.828451
12854	BU469350	no hits	7.20371e-05	0.828265
18691	CR354328	XP_422434 : gi:50751512:ref:XP_422434.1: PREDICTED: similar to TOE1 homolog [Gallus gallus]	0.00525612	0.827643
14673	BX935522	XP_422491 : gi:50751640:ref:XP_422491.1: PREDICTED: similar to hypothetical protein FLJ32112 [Gallus gallus]	0.00142903	0.827201
21534	BX931314	Gallus gallus finished cDNA, clone ChEST335h8. [BX931314]	0.00482226	0.827135
38577	CR733228	XP_424099 : gi:50799932:ref:XP_424099.1: PREDICTED: similar to GPR155 protein, partial [Gallus gallus]	0.00508385	0.825118
40219	BU253031	Q86YW9 (Q86YW9) TRALPUSH, partial (7%) [TC189606]	0.00960964	0.82495
28048	BX935105	XP_421942 : gi:50750286:ref:XP_421942.1: PREDICTED: similar to Nucleolar protein NOP5 (Nucleolar protein 5) (NOP58) (HSPC120) [Gallus gallus]	0.00250262	0.824401
32544	CR389512	no hits	0.00106117	0.824336
25399	BU297268	no hits	0.00717231	0.824333
37072	CR386923	no hits	0.00175623	0.824169
869	BU460275	no hits	0.00852589	0.823694
31488	BU244543	no hits	0.000251995	0.822163
43156	CN237987	Q6NZL1 (Q6NZL1) DEAH (Asp-Glu-Ala-His) box polypeptide 37, partial (50%) [TC212724]	0.0044084	0.820866
15040	BX936238	XP_619147 : gi:63655568:ref:XP_619147.1: PREDICTED: similar to TFNR [Mus musculus]	0.00338974	0.819788
5561	BU416159	Q6P1N9 (Q6P1N9) TatD DNase domain containing 1, partial (11%) [TC187642]	0.00527143	0.818907
24139	BU364893	Q4SDH9 : (Q4SDH9) Chromosome undetermined SCAF14638, whole genome shotgun sequence. (Fragment)	0.00498979	0.818753
5576	CR352706	no hits	0.0057453	0.816839
21378	BX933820	XP_419986 : gi:50745107:ref:XP_419986.1: PREDICTED: similar to RIKEN cDNA 0610009D07 [Gallus gallus]	0.00883002	0.816752
14183	CR406416	no hits	6.57731e-05	0.816008
33740	BU136583	Q6DFI9 (Q6DFI9) LOC445827 protein (Fragment), partial (54%) [TC195530]	0.0069638	0.815769
8846	M19027	P02588 : gi:136042:sp:P02588:TNNC2_CHICK Troponin C, skeletal muscle	0.00902856	0.814658
7199	AJ720351	Q5ZJT3 : (Q5ZJT3) Hypothetical protein	0.00120031	0.813442
25082	AF167295	Gallus gallus reversion-induced LIM protein (RIL) mRNA, complete cds. [AF167295]	0.000855842	0.811935
21383	BU267102	no hits	0.00315841	0.811613
28849	CR390124	XP_421242 : gi:50748430:ref:XP_421242.1: PREDICTED: similar to Proteasome subunit alpha type 6 (Proteasome iota chain) (Macropain iota chain) (Multicatalytic endopeptidase complex iota chain) [Gallus gallus]	0.00256751	0.810563
13965	BU347778	ENSGALP00000025497 : ENSGALP00000025497 pep:novel chromosome:WASHUC1:3:75897461:75924390:-1 gene:ENSGALG00000015843 transcript:ENSGALT00000025544	0.00222922	0.809319
3550	AJ392050	no hits	0.000371076	0.809258
29180	BU235288	AB018188 myocilin {Bos taurus;} , partial (6%) [TC199315]	0.00525093	0.809229
34138	BU218087	GAA3_HUMAN (P34903) Gamma-aminobutyric-acid receptor alpha-3 subunit precursor (GABA(A) receptor), partial (38%) [TC210192]	0.00300347	0.809112
32873	BU389212	no hits	0.00405966	0.808316
3693	BU418843	XP_421552 : gi:50749252:ref:XP_421552.1: PREDICTED: similar to ADAM 8 precursor (A disintegrin and metalloproteinase domain 8) (Cell surface antigen MS2) (CD156a antigen) (CD156) [Gallus gallus]	0.00104029	0.808097
44331	BU329026	Unknown	0.00709517	0.806255
7759	CR386670	no hits	0.00622988	0.806184
3645	AY534898	Gallus gallus gallinacin 10 prepropeptide mRNA, complete cds. [AY534898]	0.00550357	0.806176
27746	BU340270	XP_420681 : gi:50746931:ref:XP_420681.1: PREDICTED: similar to FSHD region gene 1 [Gallus gallus]	0.00899208	0.806133
42976	CR389336	no hits	0.00729099	0.805821
14027	BU298759	no hits	0.00222487	0.805703
4374	AJ721099	Q5ZHN5 : (Q5ZHN5) Hypothetical protein	0.00812892	0.80563
17480	CR385880	XP_213341 : gi:62656252:ref:XP_213341.3: PREDICTED: similar to RIKEN cDNA A730055C05 gene [Rattus norvegicus]	0.00824294	0.804821
17390	BU333683	CQ32_HUMAN (Q8N511) Protein C17orf32, partial (74%) [TC210148]	0.00297557	0.804485
28317	AL586618	AL586618 BP Chicken Embryo Library Gallus gallus cDNA clone ROS046A11, mRNA sequence [AL586618]	0.00840853	0.803045
2466	BX933037	Gallus gallus finished cDNA, clone ChEST908o9. [BX933037]	0.00458348	0.802939
2718	BX950834	no hits	0.00641452	0.802891
13694	BX934245	Gallus gallus finished cDNA, clone ChEST665d12. [BX934245]	0.00204016	0.802816
42571	BU368275	Unknown	0.00607526	0.802796
24435	CR524171	no hits	0.00311102	0.802679
3137	AY040527	Q90X15 : (Q90X15) Helix-loop-helix protein	0.000625811	0.802445
20321	BU233536	DOK5_HUMAN (Q9P104) Docking protein 5 (Downstream of tyrosine kinase 5) (IRS6) (Protein dok-5), partial (80%) [TC208637]	0.000528016	0.802401
23233	CR388462	Gallus gallus finished cDNA, clone ChEST585f7. [CR388462]	0.00796156	0.802084
39889	BX931940	XP_416451 : gi:50729152:ref:XP_416451.1: PREDICTED: similar to Bzrp-prov protein [Gallus gallus]	0.00627969	0.8016
34327	AJ719853	Q5ZL81 : (Q5ZL81) Hypothetical protein	0.0042522	0.801446
18244	BU452185	no hits	0.00472004	0.800638
29821	BU229919	JPH3_HUMAN (Q8WXH2) Junctophilin 3 (Junctophilin type 3) (JP-3), partial (86%) [TC215955]	0.00645341	0.799522
20105	BX950718	XP_415851 : gi:50758292:ref:XP_415851.1: PREDICTED: similar to Cystinosin [Gallus gallus]	0.000605865	0.799259
17373	BX935732	XP_415788 : gi:50758160:ref:XP_415788.1: PREDICTED: similar to sulfatase modifying factor 2 [Gallus gallus]	0.00526223	0.799191
4280	AJ851560	Q5F3U0 : (Q5F3U0) Hypothetical protein	0.00501693	0.798726
42312	AJ443355	O60610 : gi:6225268:sp:O60610:DIAP1_HUMAN Diaphanous protein homolog 1 (Diaphanous-related formin 1) (DRF1) &gt;gnl:BL_ORD_ID:106078 gi:2947238:gb:AAC05373.1: diaphanous 1 [Homo sapiens]	0.00303144	0.798074
38386	CR388690	Q51MP3 : (Q51MP3) Hypothetical protein	0.00632847	0.797268
7488	AJ719853	Q5ZL81 : (Q5ZL81) Hypothetical protein	0.00287293	0.797072
27936	BU289728	XP_415050 : gi:50756186:ref:XP_415050.1: PREDICTED: hypothetical protein XP_415050 [Gallus gallus]	0.00278613	0.796435
24405	CR523322	Q8WYX9 : (Q8WYX9) Hypothetical protein pp10122	0.00768214	0.795314
33373	AF067959	O93353 : (O93353) Homeobox protein Hox-D3	0.000211494	0.795012
16229	CN229392	Q8NEE6 : (Q8NEE6) F-box/LRR-repeat protein 13 (F-box and leucine-rich repeat protein 13)	0.00719979	0.794227
12229	BU456021	no hits	0.00465783	0.794016
39597	AJ398336	XP_578018 : gi:62643643:ref:XP_578018.1: PREDICTED: similar to hypothetical protein [Rattus norvegicus]	0.00705713	0.793442
14185	CR406783	ENSGALP00000014886 : ENSGALP00000014886 pep:novel chromosome:WASHUC1:17:10532045:10539570:-1 gene:ENSGALG00000009151 transcript:ENSGALT00000014902	0.00036692	0.793264
13243	BU373294	Unknown	0.00819883	0.792248
20957	BU399358	XP_418820 : gi:50732904:ref:XP_418820.1: PREDICTED: similar to CX3C chemokine receptor 1 (C-X3-C CKR-1) (CX3CR1) (Fractalkine receptor) (GPR13) (V28) (Beta chemokine receptor-like 1) (CMK-BRL-1) (CMKBLR1) [Gallus gallus]	0.00893731	0.791929
15626	BU221889	XP_418408 : gi:50731898:ref:XP_418408.1: PREDICTED: similar to 1-phosphatidylinositol-4,5-bisphosphate phosphodiesterase gamma 1 (Phosphoinositide phospholipase C) (PLC-gamma-1) (Phospholipase C-gamma-1) (PLC-II) (PLC-148) [Gallus gallus]	0.00532908	0.791643
36019	BU418598	Unknown	0.00725129	0.791378
32224	BX931314	Gallus gallus finished cDNA, clone ChEST335h8. [BX931314]	0.00465825	0.790274
31333	BU331544	AY151834 24 kDa intrinsic membrane protein PMP-24 {Rattus norvegicus;} , partial (71%) [TC188062]	0.00213998	0.790225
32610	BU338390	no hits	0.00361188	0.789199
30192	AJ719741	Q5ZLJ3 : (Q5ZLJ3) Hypothetical protein	0.00266983	0.78894
11239	CR391151	Q711K8 : (Q711K8) Caldendrin, isoform S1	0.00902104	0.788248
3790	X61193	P27043 : (P27043) Angiogenin precursor (Ribonuclease A)	0.00443155	0.787512
18434	BU353859	no hits	0.00137766	0.787427
18773	BU137794	BC031799 PTE2B protein {Homo sapiens;} , partial (18%) [TC213462]	0.00802654	0.78416
17411	CV861681	gonad_EST09157 Embryonic gonad cDNA Library Gallus gallus cDNA 5', mRNA sequence [CV861681]	0.0056146	0.783954
31821	BU310868	XP_425913 : gi:50761212:ref:XP_425913.1: PREDICTED: similar to cardiac tropomyosin [Gallus gallus]	0.00218084	0.783745
23204	DR417828.1	gi|109667804|gb|DR417828.1|DR417828 gPGC_EST07670 Embryonic gonadal PGC cDNA Library Gallus gallus cDNA 5 , mRNA sequence	0.00829571	0.783432
35536	CK609466	no hits	0.00205729	0.783164
12415	CR387407	XP_422007 : gi:50750467:ref:XP_422007.1: PREDICTED: hypothetical protein XP_422007 [Gallus gallus]	0.0078968	0.782549
32087	CN232285	no hits	0.000305939	0.781996
37655	BU326950	XP_422499 : gi:50751656:ref:XP_422499.1: PREDICTED: similar to Ubiquitin carboxyl-terminal hydrolase 24 (Ubiquitin thiolesterase 24) (Ubiquitin-specific processing protease 24) (Deubiquitinating enzyme 24) [Gallus gallus]	0.00290169	0.781822
44442	BU130998	O99982 (O99982) NADH dehydrogenase subunit 5 , partial (3%) [TC211641]	0.00609532	0.781038
29160	CR385952	Gallus gallus finished cDNA, clone ChEST155c1. [CR385952]	0.00647386	0.777867
6290	BU481214	Q8VHK9 (Q8VHK9) DEAD/H box polypeptide 36 protein, partial (9%) [TC211068]	0.00907723	0.777356
28466	CR386281	ENSGALP00000023777 : ENSGALP00000023777 pep:novel chromosome:WASHUC1:2:99287521:99328934:1 gene:ENSGALG00000014770 transcript:ENSGALT00000023823	0.00977663	0.774809
42577	BU289728	Q8IVZ9 (Q8IVZ9) NR2E3 protein, partial (5%) [TC222249]	0.00308736	0.774757
30059	BU349241	ENSRNOP00000041869 : ENSRNOP00000041869 pep:novel chromosome:RGSC3.4:10:88817241:88817795:1 gene:ENSRNOG00000030477 transcript:ENSRNOT00000044342	0.00943486	0.774043
45097	BX950717	XP_416835 : gi:50730280:ref:XP_416835.1: PREDICTED: similar to epidermal growth factor-like protein 6 precursor; EGF repeat-containing protein 6; MAM domain- and EGF domain-containing protein precursor; EGF repeat-containing protein 6 precursor; MAM and E	0.00993252	0.774042
34739	CR385166	no hits	0.00657793	0.773689
24293	AY902779	Q5ZJV8 : (Q5ZJV8) Hypothetical protein	0.000553585	0.771645
4613	BU288348	Unknown	0.00757884	0.771343
21386	ENSGALT00000003979.2	no hits	0.00866098	0.770989
38350	BU351330	no hits	0.00253482	0.770663
6314	BX936089	Gallus gallus finished cDNA, clone ChEST491k4. [BX936089]	0.00179395	0.768036
34317	BX930311	XP_423258 : gi:50776278:ref:XP_423258.1: PREDICTED: similar to potassium channel tetramerisation domain containing 12b [Gallus gallus]	0.00250593	0.767916
35787	BX929441	Q60GF7 : (Q60GF7) Subunit of GPI-mannosyltransferase (Fragment)	0.00926012	0.767405
17502	BU218331.1	gi|25401013|gb|BU218331.1|BU218331 603750526F1 CSEQCHN04 Gallus gallus cDNA clone ChEST662c8 5 , mRNA sequence	0.00892595	0.767233
43949	AJ851459	Q5F441 : (Q5F441) Hypothetical protein	0.00665674	0.767154
28729	CR391032	Gallus gallus finished cDNA, clone ChEST193a19. [CR391032]	0.00285568	0.766787
5038	CR523162	P00426 : gi:60391934:sp:P00426:COX5A_BOVIN Cytochrome c oxidase polypeptide Va, mitochondrial precursor &gt;gnl:BL_ORD_ID:135035 gi:42564216:gb:AAS20602.1: mitochondrial cytochrome c oxidase subunit 5a [Bos taurus] &gt;gnl:BL_ORD_ID:135035 gi:50872151:ref	0.00201954	0.766383
17851	CR385196	Gallus gallus finished cDNA, clone ChEST541n20. [CR385196]	0.00339181	0.766294
21369	CR386137	XP_422516 : gi:50751694:ref:XP_422516.1: PREDICTED: hypothetical protein XP_422516 [Gallus gallus]	0.00177766	0.766212
28633	CR524212	no hits	0.000947275	0.764467
22362	BU239980	Unknown	0.00569328	0.764405
15471	AJ395498	XP_429164 : gi:50761820:ref:XP_429164.1: PREDICTED: similar to IP63 protein [Gallus gallus]	0.00260556	0.764022
21900	BU449209	Q6UVK4 (Q6UVK4) GroL (Fragment), partial (8%) [TC205585]	0.00104862	0.763961
16368	BX930910	Gallus gallus finished cDNA, clone ChEST973p9. [BX930910]	0.00438515	0.763258
20091	CR352594	ENSDARP00000064192 : ENSDARP00000064192 pep:novel chromosome:ZFISH5:17:13272916:13273439:1 gene:ENSDARG00000043712 transcript:ENSDART00000064193	0.00301791	0.762992
34545	BU262595	BC016052 NCK interacting protein with SH3 domain, isoform 2 {Homo sapiens;} , partial (33%) [TC215692]	0.00699416	0.762449
24304	BU251246	Unknown	0.00409183	0.762033
44030	BU137044	Q6DDX8 (Q6DDX8) MGC81569 protein, partial (9%) [TC210930]	0.000418749	0.761247
24281	CR352430	Gallus gallus finished cDNA, clone ChEST329p17. [CR352430]	0.00432786	0.761216
9166	BX274722	no hits	0.00499832	0.760656
10098	CN218704	no hits	0.00170843	0.760642
7021	BX936135	XP_430424 : gi:50803231:ref:XP_430424.1: PREDICTED: hypothetical protein XP_430424, partial [Gallus gallus]	0.00471413	0.760467
44222	CR406560	Gallus gallus finished cDNA, clone ChEST260f9. [CR406560]	0.00127656	0.760159
26980	BX930600	Gallus gallus finished cDNA, clone ChEST969m15. [BX930600]	5.59858e-05	0.759992
25210	AJ738774	XP_415694 : gi:50757887:ref:XP_415694.1: PREDICTED: similar to ATP-binding cassette, sub-family A, member 9 isoform a; ATP-binding cassette A9 [Gallus gallus]	8.94671e-05	0.754756
1702	CR523215	XP_573513 : gi:62659742:ref:XP_573513.1: PREDICTED: similar to signaling lymphocytic activation molecule [Rattus norvegicus]	0.00202469	0.753338
16053	CR388766	no hits	0.00312709	0.753208
40833	CD727471	Q789D2 (Q789D2) Reverse transcriptase (Fragment), partial (11%) [TC203738]	0.00458554	0.751933
15793	BX932292	Q8VBT9 : (Q8VBT9) Alveolar soft part sarcoma chromosome region, candidate 1, long isoform (TUG long isoform)	0.00219901	0.751226
38199	CR352982	Gallus gallus finished cDNA, clone ChEST538k24. [CR352982]	0.00139618	0.750377
38023	BU286137	Unknown	0.00964056	0.749446
35656	AB214888	Q4W5Z2 : (Q4W5Z2) DNA methyltransferase 2	0.00296771	0.748576
25545	CR389559	ENSGALP00000028128 : ENSGALP00000028128 pep:novel chromosome:WASHUC1:Un:27020064:27020838:-1 gene:ENSGALG00000017487 transcript:ENSGALT00000028181	0.0033136	0.748099
29750	AJ493595	Q7T1P7 : (Q7T1P7) Interleukin 17	0.00300887	0.743785
28615	AJ720845	Q5ZID9 : (Q5ZID9) Hypothetical protein	0.00290042	0.741603
24785	BX934068	XP_423036 : gi:50767391:ref:XP_423036.1: PREDICTED: similar to myelin protein zero-like 1 isoform a; protein zero related [Gallus gallus]	0.00615278	0.740761
23397	CB018098	Unknown	0.000358222	0.74067
8581	BU125219	Q97FY8 (Q97FY8) Predicted membrane protein, partial (9%) [TC209474]	0.00884585	0.73902
11390	AJ727920.1	gi|53893330|gb|AJ727920.1|AJ727920 AJ727920 riken1 Gallus gallus cDNA clone 31p22r2, mRNA sequence	0.00875324	0.738759
28119	BU484581	Unknown	0.000886799	0.738204
16643	BU246417	BU246417	0.00581231	0.737391
6050	BU482869	Q70FV1 (Q70FV1) Aphid transmission factor (Fragment), partial (5%) [TC206799]	0.00396768	0.737289
10463	DR430704	no hits	0.00214876	0.736599
30725	BX936055	XP_424367 : gi:50805893:ref:XP_424367.1: PREDICTED: similar to ribosomal protein S13, partial [Gallus gallus]	0.00154572	0.736371
40233	CR339029	Gallus gallus finished cDNA, clone ChEST998d10. [CR339029]	0.00119283	0.735901
12511	CR352773	Gallus gallus finished cDNA, clone ChEST438j21. [CR352773]	0.0040246	0.731308
32633	BX262978	BX262978 AGENAE Gallus gallus multi-tissues normalized library (gcag) Gallus gallus cDNA clone gcag0016c.f.12 3prim, mRNA sequence [BX262978]	0.00754117	0.730669
8282	AF293805	Q9DDT2 : (Q9DDT2) B cell phosphoinositide 3-kinase adaptor	0.00304677	0.730102
19291	BU418598	Unknown	0.00446475	0.729998
31788	BU345291	no hits	0.00965638	0.729839
11938	CD216137	Unknown	0.00464989	0.727666
35246	BU138549	Q6DIT3 (Q6DIT3) UDP-Gal:betaGlcNAc beta 1,4-galactosyltransferase, polypeptide 3, partial (54%) [TC193085]	0.00235831	0.72586
29016	BX933215	XP_414929 : gi:50755896:ref:XP_414929.1: PREDICTED: similar to Suppressor of cytokine signaling 1 (SOCS-1) (JAK-binding protein) (JAB) (STAT induced STAT inhibitor 1) (SSI-1) (Tec-interacting protein 3) (TIP-3) [Gallus gallus]	0.00169058	0.724972
27025	BU295829	no hits	0.0095056	0.724878
39610	BU367315.1	gi|25875316|gb|BU367315.1|BU367315 603789880F1 CSEQCHN72 Gallus gallus cDNA clone ChEST751p20 5 , mRNA sequence	0.00552974	0.724435
40740	BU457149	Unknown	0.0032453	0.724127
9118	M57240	Chicken 16 kDa beta-galactoside-binding lectin (C-16) mRNA, partial cds. [M57240]	0.00423285	0.724118
35287	BX929954	XP_417064 : gi:50730887:ref:XP_417064.1: PREDICTED: similar to ADP-ribosylation factor-like 11; ADP-ribosylation factor-like tumor suppressor protein 1 [Gallus gallus]	7.00584e-05	0.723828
42966	BU468099	no hits	0.00229934	0.723777
19761	BU338589	Unknown	0.000854995	0.721851
29649	AJ720748	Q5ZIN6 : (Q5ZIN6) Hypothetical protein	0.0009637	0.716154
30601	CR389696	no hits	0.00181481	0.715548
42962	CR386205	no hits	0.00587772	0.715487
23451	BU389868	BU389868	0.00105179	0.71461
29729	BX929896	Gallus gallus finished cDNA, clone ChEST648p24. [BX929896]	0.00190929	0.713927
8459	BX932759	Gallus gallus finished cDNA, clone ChEST478c13. [BX932759]	0.00573	0.711385
40066	CD760851	no hits	0.00853943	0.707657
39387	BU379504	Unknown	0.0020086	0.707438
13279	AY885230	Q5EG71 : (Q5EG71) Epigen	0.00177618	0.707198
14978	CR390308	Q8UVS4 : (Q8UVS4) GAS41	0.00278552	0.706459
17963	CR407269	no hits	0.000161326	0.705989
14174	CR385462	Gallus gallus finished cDNA, clone ChEST462j1. [CR385462]	0.000845487	0.705048
36016	CR406115	Gallus gallus finished cDNA, clone ChEST963h24. [CR406115]	0.00292504	0.703209
34738	AM066012	AM066012 Chicken immune 2 - CSEQRBN29 Gallus gallus cDNA clone C0000465P24_T7, mRNA sequence [AM066012]	0.00100283	0.702535
32529	DQ267901	Gallus gallus toll-like receptor 15 (TLR15) mRNA, complete cds. [DQ267901]	0.00629327	0.701606
6730	BU448085	Unknown	0.00312278	0.700992
13097	BU394743	BU394743	0.000535927	0.700417
31790	CR733073	Gallus gallus finished cDNA, clone ChEST382p10. [CR733073]	0.0046975	0.699805
23809	BU245856	TM25_MOUSE (Q61510) Tripartite motif protein 25 (Zinc finger protein 147) (Estrogen responsive finger protein) (Efp), partial (4%) [TC216143]	0.0046236	0.697842
12946	BU434084	Q8NFY9 (Q8NFY9) T-cell activation kelch repeat protein, partial (38%) [TC206756]	0.00161222	0.697674
21210	AB034953	Q9PVL6 : (Q9PVL6) Mitochondrial carrier homolog 2	0.000643865	0.697441
24142	BU348991	Q6DDQ3 (Q6DDQ3) Tmem16e-prov protein, partial (29%) [TC227188]	0.00811122	0.696382
27810	CR523822	Q5PQ95 : (Q5PQ95) LOC495941 protein	0.00200499	0.692846
9756	CR406433	Gallus gallus finished cDNA, clone ChEST839e17. [CR406433]	0.0025813	0.692346
15327	M13212	Chicken cartilage link protein mRNA, complete cds. [M13212]	0.00499671	0.691952
33895	BU383012	no hits	0.00767591	0.691738
34921	BX934535	Q9Z336 : (Q9Z336) Cytoplasmic dynein light chain (T-complex testis-specific protein 1 homolog)	0.00789175	0.690912
4871	BU469020	no hits	0.0096376	0.690872
32915	BU408189.1	gi|25777245|gb|BU408189.1|BU408189 604137179F1 CSEQCHN59 Gallus gallus cDNA clone ChEST964m19 5 , mRNA sequence	0.00419173	0.688929
32256	BU450907	no hits	0.00207346	0.684461
27481	CK609854	XP_416493 : gi:50729387:ref:XP_416493.1: PREDICTED: similar to PLCPI=cysteine proteinase inhibitor [Gallus gallus]	2.42951e-05	0.683661
43207	AB029450	Gallus gallus FZ-3 mRNA for frizzled-3, partial cds. [AB029450]	0.00605428	0.681907
30466	BU467689	Unknown	2.46041e-06	0.680535
28716	BU470098	no hits	0.00370878	0.680293
21169	BU232171	RT32_MOUSE (Q9CPV3) Mitochondrial 28S ribosomal protein S32 (S32mt) (MRP-S32), partial (14%) [TC197883]	0.00276922	0.678361
34866	CR391100	no hits	0.00494371	0.677229
36089	CD729336	4035949 1GAL - Chicken Intestinal Lymphocyte Gallus gallus cDNA clone 1GAL_84D24 5', mRNA sequence [CD729336]	0.000111648	0.674609
3238	CO635645	ENSP00000350253 : ENSP00000350253 pep:novel chromosome:NCBI35:13:113547524:113917358:1 gene:ENSG00000179951 transcript:ENST00000357630	0.00467395	0.6738
41736	X74323	G.gallus mRNA for Hoxa2 protein. [X74323]	0.00130206	0.670506
169	BU222312	no hits	0.00544259	0.669689
44833	CR354062	Gallus gallus finished cDNA, clone ChEST374p8. [CR354062]	0.00451405	0.669653
30527	CR386993	Q6ZNJ1 : (Q6ZNJ1) FLJ00341 protein (Fragment)	0.00339507	0.667965
43683	BU216820	Q8R0N8 (Q8R0N8) Sorting nexin 17 (Mus musculus 8 days embryo whole body cDNA, RIKEN full-length enriched library, clone:5730503I07 product:SORTING NEXIN 17 homolog), partial (17%) [TC207048]	0.000154045	0.667279
6983	CR339001	Gallus gallus finished cDNA, clone ChEST1003o16. [CR339001]	0.00120857	0.665535
17054	CR390305	no hits	0.00526121	0.661931
30794	AM067211	AM067211 Chicken immune 3 - CSEQRBN33 Gallus gallus cDNA clone C0000473L08_T7, mRNA sequence [AM067211]	0.00115223	0.659702
3713	BX270882	Unknown	0.00577229	0.658493
31843	BU203257	P10286 : (P10286) Calcitonin gene-related peptide precursor (CGRP)	0.00674301	0.658074
28465	BX933184	Q53YM0 : (Q53YM0) Galectin CG-16	0.00136267	0.657642
41321	CR387657	ENSGALP00000002940 : ENSGALP00000002940 pep:novel chromosome:WASHUC1:19:3919845:3941987:-1 gene:ENSGALG00000001905 transcript:ENSGALT00000002944	0.00523081	0.656694
30294	BX933838	Gallus gallus finished cDNA, clone ChEST913h9. [BX933838]	0.000493549	0.651493
35123	CD760851	no hits	0.00420335	0.649413
4745	CR387015	no hits	0.0022071	0.648228
33384	AJ851642	Gallus gallus mRNA for hypothetical protein, clone 14m6. [AJ851642]	0.00947393	0.64614
20874	CR352479	ENSGALP00000008290 : ENSGALP00000008290 pep:novel chromosome:WASHUC1:19:6941980:6948714:-1 gene:ENSGALG00000005173 transcript:ENSGALT00000008304	0.00630144	0.643693
44787	AJ719636	Q5ZLU8 : (Q5ZLU8) Hypothetical protein	2.46737e-06	0.642765
8567	CR386314	no hits	0.00477552	0.642605
40930	CN231730	WLB065E08.ab1 WLtestis Gallus gallus cDNA 5', mRNA sequence [CN231730]	0.00299755	0.640772
41318	BX272257	Unknown	0.00323344	0.637099
17861	CR353920	Gallus gallus finished cDNA, clone ChEST367a4. [CR353920]	0.00140201	0.636214
14419	AF424806	Q90X67 : (Q90X67) Suppressor of cytokine signaling 3 (SOCS-3)	0.00114538	0.634621
16578	CO423681	GGEZHT1024H10.g HT1 Gallus gallus cDNA clone GGEZHT1024H10, mRNA sequence [CO423681]	0.00399064	0.633374
19942	CO773241	testis_EST04338 Testis cDNA Library Gallus gallus cDNA 3', mRNA sequence [CO773241]	0.0080445	0.633011
43317	DR419836.1	gi|109669812|gb|DR419836.1|DR419836 gPGC_EST09678 Embryonic gonadal PGC cDNA Library Gallus gallus cDNA 5 , mRNA sequence	0.00427501	0.632135
33840	CR406433	Gallus gallus finished cDNA, clone ChEST839e17. [CR406433]	0.000348116	0.632022
24100	BU291948	XP_415300 : gi:50756743:ref:XP_415300.1: PREDICTED: similar to hypothetical protein 4930562D19 [Gallus gallus]	0.0084632	0.628802
26888	AM067584	AM067584 Chicken immune 3 - CSEQRBN33 Gallus gallus cDNA clone C0000474N03_T7, mRNA sequence [AM067584]	0.00670592	0.627996
28198	CN384039	no hits	0.00733652	0.626144
41470	CK613263	XP_414052 : gi:50753585:ref:XP_414052.1: PREDICTED: similar to hypothetical protein FLJ34389 [Gallus gallus]	0.00028902	0.625856
20575	CR352591	XP_421378 : gi:50748724:ref:XP_421378.1: PREDICTED: similar to TNF receptor associated factor 3 (CD40 receptor associated factor 1) (CRAF1) (CD40 binding protein) (CD40BP) (LMP1 associated protein) (LAP1) (CAP-1) [Gallus gallus]	5.58038e-05	0.624508
8539	CF250306	no hits	0.000383142	0.62403
22171	CR522885	no hits	0.00010573	0.623294
13021	MDV125	MDV125	0.00136269	0.621662
7639	CF620290	caa04h11.y2 Reiterative Chick Utricle Subtraction Gallus gallus cDNA 5', mRNA sequence [CF620290]	0.000492066	0.620461
15002	BX950272	Gallus gallus finished cDNA, clone ChEST1024o16. [BX950272]	0.00516379	0.617874
8498	BU284719	XP_417396 : gi:50758739:ref:XP_417396.1: PREDICTED: similar to Synaptonemal complex protein 2 (SCP-2 protein) (Synaptonemal complex lateral element protein) (hsSCP2) [Gallus gallus]	0.00257607	0.617339
7124	BU348311	no hits	0.00879612	0.612379
25955	CR387574	Gallus gallus finished cDNA, clone ChEST42h13. [CR387574]	0.000158852	0.609556
8203	BU219290.1	gi|25403504|gb|BU219290.1|BU219290 603109160F1 CSEQCHN04 Gallus gallus cDNA clone ChEST53g15 5 , mRNA sequence	0.00710432	0.606729
3383	CR388802	no hits	0.000557065	0.604801
20598	AJ722758	AJ722758 riken1 Gallus gallus cDNA clone 24k17r4, mRNA sequence [AJ722758]	0.00023428	0.604797
4916	CR390294	Gallus gallus finished cDNA, clone ChEST920c5. [CR390294]	0.00442149	0.602819
25467	CO766133	XP_427725 : gi:50786756:ref:XP_427725.1: PREDICTED: similar to immunoglobulin-like receptor CHIR-B4 precursor, partial [Gallus gallus]	0.00526072	0.60268
7808	CV860266	gonad_EST07757 Embryonic gonad cDNA Library Gallus gallus cDNA 5', mRNA sequence [CV860266]	0.00858563	0.601824
39996	BU235435	Q7ZGU5 (Q7ZGU5) Envelope glycoprotein (Fragment), partial (9%) [TC204186]	0.00221757	0.601663
15840	BU344021	Unknown	0.00952905	0.59899
19421	CD761491	GGEZSM1011C06.g Somite associated with neural tube - SM1 Gallus gallus cDNA clone GGEZSM1011C06, mRNA sequence [CD761491]	0.00967819	0.598824
21318	AB031398	Q9PVN4 : (Q9PVN4) Lefty	0.00396982	0.598625
10666	BU321740	BU321740	0.00139041	0.597703
2284	BU216849	BU216849	0.00156955	0.594687
23558	BU269181	GR78_CHICK (Q90593) 78 kDa glucose-regulated protein precursor (GRP 78) (Immunoglobulin heavy chain binding protein) (BiP), partial (15%) [TC201530]	0.000254499	0.594637
43497	Y14971	O73912 : (O73912) K60 protein precursor (CXC chemokine K60)	0.000632377	0.593035
6446	BU444047	Unknown	0.00195401	0.589628
8269	CO507739	AF17_HUMAN (P55198) AF-17 protein, partial (18%) [TC203655]	0.00067009	0.586582
17646	CR523043	XP_425124 : gi:50753867:ref:XP_425124.1: PREDICTED: similar to MGC64409 protein [Gallus gallus]	0.00221736	0.586465
13623	AJ719578	Q5ZM06 : (Q5ZM06) Hypothetical protein	0.00712707	0.583021
2795	BX936108	Q800D4 : (Q800D4) Spindle checkpoint protein BubR1	0.00363686	0.581767
10749	BU266543	Unknown	0.00870352	0.581297
19934	BU201846	Unknown	0.00778188	0.575441
16858	CO767791	spleen_EST03517 Spleen cDNA Library Gallus gallus cDNA 3', mRNA sequence [CO767791]	5.56785e-05	0.575161
18046	AJ851371	Q4W5Z2 : (Q4W5Z2) DNA methyltransferase 2	0.00176527	0.57411
28822	BU207769	Unknown	0.0074839	0.572402
36241	CR354116	Gallus gallus finished cDNA, clone ChEST386h11. [CR354116]	0.00599886	0.572261
34072	CR352681	Gallus gallus finished cDNA, clone ChEST1009b10. [CR352681]	0.00937227	0.571192
23365	DR431548	XP_420545 : gi:50746545:ref:XP_420545.1: PREDICTED: similar to hatching-suppressed osteonectin-like retinal protein precursor - Japanese quail [Gallus gallus]	0.00414655	0.571114
27657	CR352980	Gallus gallus finished cDNA, clone ChEST541n1. [CR352980]	0.00219902	0.570032
28554	DR424271.1	gi|68326287|gb|DR424271.1|DR424271 naw05b06.y1 Chicken eye (hatched). Unnormalized (naw) Gallus gallus cDNA clone naw05b06 5 , mRNA sequence	0.00303061	0.566482
31878	CR390941	XP_429572 : gi:50729610:ref:XP_429572.1: PREDICTED: hypothetical protein XP_429572 [Gallus gallus]	0.00805945	0.56599
32138	M31105	Chicken progesterone receptor gene, encoding forms A and B, intron A. [M31105]	0.0032917	0.565127
25531	Y15006	O73909 : (O73909) Interleukin-1beta	4.3953e-05	0.563116
43640	CR386371.1	gi|46239130|emb|CR386371.1| Gallus gallus finished cDNA, clone ChEST935p24	0.00242246	0.562992
23350	CR387659	Gallus gallus finished cDNA, clone ChEST660c18. [CR387659]	0.00391909	0.562629
35092	CR387553	Gallus gallus finished cDNA, clone ChEST672p6. [CR387553]	0.00273849	0.560563
25378	CO506093	Q863H5 (Q863H5) Bv8/prokineticin 2-like protein, partial (20%) [TC208002]	0.00786569	0.559048
16338	BU465832	no hits	0.00180667	0.558854
9188	CR407348	Gallus gallus finished cDNA, clone ChEST809k17. [CR407348]	0.00141072	0.558268
43797	BU420366	Q9DCS6 (Q9DCS6) Mus musculus adult male kidney cDNA, RIKEN full-length enriched library, clone:0610011D11 product:stanniocalcin 2, full insert sequence, partial (27%) [TC224980]	0.00120938	0.558183
32020	MDV075B	MDV075B	0.00812865	0.557588
14825	CR389347	Gallus gallus finished cDNA, clone ChEST736o16. [CR389347]	0.00358467	0.5571
15324	CR352865	no hits	0.00992881	0.549937
19022	CR407133	Gallus gallus finished cDNA, clone ChEST752i10. [CR407133]	0.000626978	0.549175
19499	BM487860.1	gi|18608791|gb|BM487860.1|BM487860 pgm2n.pk005.n14 Normalized Chicken Breast Muscle, Leg Muscle, and Epiphyseal Growth Plate cDNA library (pgm2n) Gallus gallus cDNA clone pgm2n.pk005.n14 5 similar to no significant hits (pLog(P) 4), mRNA sequence	0.00797008	0.548249
27644	BU451256	no hits	0.00317668	0.547566
14932	ENSGALT00000012126.2	no hits	0.00855117	0.547322
18516	BU437657	Unknown	0.00507665	0.543897
12419	BX935639	Q8VED2 : (Q8VED2) Cappuccino protein	0.0042794	0.543578
7857	BU267374	XP_418096 : gi:50760647:ref:XP_418096.1: PREDICTED: similar to Wnt-9b protein precursor (Wnt-15) (Wnt-14b) [Gallus gallus]	0.000319954	0.543262
4815	AM076721	Gallus gallus mRNA for triggering receptor expressed on myeloid cells (TREM-A1 gene), activating isoform 1. [AM076721]	0.00553083	0.542228
41584	CR523422	XP_422892 : gi:50763181:ref:XP_422892.1: PREDICTED: hypothetical protein XP_422892, partial [Gallus gallus]	0.00443387	0.541917
40321	CN602414	no hits	0.00698237	0.541326
40311	ENSGALT00000021727.2	no hits	0.00448617	0.540128
37290	BU302588	S03426 histone H4 - mouse {Mus musculus;} , complete [TC208889]	0.00954559	0.538004
26832	BU390254	Unknown	0.00151831	0.537471
15019	MI0001179	gga-mir-92	0.000426669	0.537163
5202	CR387266	Q6GQZ1 : (Q6GQZ1) MGC83491 protein	0.00166637	0.532974
10899	BU419989	Unknown	0.00455662	0.528614
39494	BI066000.1	gi|14473522|gb|BI066000.1|BI066000 pgf1n.pk006.k7 normalized chicken fat cDNA library Gallus gallus cDNA clone pgf1n.pk006.k7 5 similar to no significant hits (pLog(P) 4)G, mRNA sequence	0.0014581	0.526844
2155	BU479229	Unknown	0.00959774	0.525864
25136	BU390827	no hits	0.000606667	0.521534
5050	BU468663	no hits	0.00461459	0.520949
10307	AM063507	XP_424364 : gi:50805870:ref:XP_424364.1: PREDICTED: similar to group IIE secreted phospholipase A2 [Gallus gallus]	0.00682848	0.520622
34996	BU461766	Unknown	0.000660887	0.516486
24048	CR387384	Gallus gallus finished cDNA, clone ChEST278b6. [CR387384]	0.00106912	0.515107
27325	CR353240	Gallus gallus finished cDNA, clone ChEST43h4. [CR353240]	0.001097	0.514593
38149	M16199	Q546U2 : (Q546U2) Putative interleukin-8	0.00685063	0.512835
31642	UL32	UL32	0.00837798	0.511901
33118	U15155	Q90627 : (Q90627) Trypsin I-P1 precursor	0.00300953	0.510626
37900	DR424865.1	gi|68326881|gb|DR424865.1|DR424865 naw11h04.y1 Chicken eye (hatched). Unnormalized (naw) Gallus gallus cDNA clone naw11h04 5 , mRNA sequence	0.00185576	0.509089
31688	BU423389	no hits	0.00534452	0.508576
15807	BU394150	Unknown	0.00946641	0.506411
21102	BX935948	Gallus gallus finished cDNA, clone ChEST435n23. [BX935948]	0.000314561	0.505084
22257	BU459457	Unknown	0.00339505	0.504903
37378	CR338688	Gallus gallus finished cDNA, clone ChEST995i12. [CR338688]	0.00688204	0.5002
13071	CK610423	XP_415780 : gi:50758144:ref:XP_415780.1: PREDICTED: similar to chemokine ah221 [Gallus gallus]	8.70873e-05	0.499586
37413	CN236504	no hits	0.000463928	0.498885
38562	BU223740	no hits	0.00795889	0.494318
24155	BU232487	Unknown	0.0031465	0.48887
18003	BU449317	Unknown	0.0080678	0.488787
25550	BU482574	Unknown	0.00392228	0.486115
3618	BU466953	Unknown	0.00474126	0.485804
6002	CR389388	Gallus gallus finished cDNA, clone ChEST190b13. [CR389388]	0.000689683	0.484288
10682	BU422264	Unknown	0.00113778	0.484272
28821	BU305180	Unknown	0.00660646	0.483938
22175	BU377485	Unknown	0.00169245	0.482549
21808	BX260639	Unknown	0.00697217	0.48192
35559	CR389851	Gallus gallus finished cDNA, clone ChEST267o22. [CR389851]	0.00144261	0.479903
26052	BU361612	BU361612	0.00188588	0.479415
26508	BU284162	no hits	0.00689401	0.479357
30189	CR387875	Gallus gallus finished cDNA, clone ChEST328d16. [CR387875]	0.0058135	0.475463
21348	BU427620	Unknown	0.00355787	0.472991
20319	BU281740	no hits	0.00605747	0.469166
17095	CR387227	XP_416324 : gi:50728878:ref:XP_416324.1: PREDICTED: similar to PMCH protein [Gallus gallus]	0.00317196	0.46747
1480	BX929928	Gallus gallus finished cDNA, clone ChEST760l10. [BX929928]	0.00466365	0.463366
27758	BU299637	Unknown	0.00861453	0.462864
38212	CO420321	GGEZHC1025C11.g HC1 Gallus gallus cDNA clone GGEZHC1025C11, mRNA sequence [CO420321]	0.00415435	0.460031
28318	BU422728	Pyruvate:ferredoxin oxidoreductase, beta subunit {Methanopyrus kandleri AV19;} , partial (5%) [TC189061]	0.000905192	0.459089
13370	BU363574	HUMELI erythroid protein 4.1 isoform A {Homo sapiens;} , partial (7%) [TC226951]	0.000780726	0.458668
1738	BU319431	OTOA_HUMAN (Q7RTW8) Otoancorin precursor, partial (3%) [TC225834]	0.00370225	0.456678
44614	BU451166	Q90YK6 : (Q90YK6) Putative photopigment melanopsin	0.000307283	0.455557
36843	CR406937	Q98942 : (Q98942) Pancreatic alpha-amylase precursor	0.00203078	0.451231
16873	BU296604	no hits	0.00560074	0.446379
29947	CO421926	GGEZHT1022E08.g HT1 Gallus gallus cDNA clone GGEZHT1022E08, mRNA sequence [CO421926]	0.00495493	0.446262
10951	CR391724	Gallus gallus finished cDNA, clone ChEST239g20. [CR391724]	0.000650952	0.445626
13307	CR523865	Gallus gallus finished cDNA, clone ChEST918l4. [CR523865]	0.0092383	0.444533
18251	CF254040	Unknown	0.0016701	0.442958
13125	BU444587	Unknown	0.00992448	0.442345
8405	X61194	G.gallus mRNA (clone 461t). [X61194]	0.00739319	0.43396
17932	BU352002	Unknown	0.00287144	0.427217
2792	AF180729	Q9PUJ4 : (Q9PUJ4) Ephrin-B2 precursor	0.00263088	0.425789
28736	BU378594.1	gi|25886595|gb|BU378594.1|BU378594 603813478F1 CSEQCHN74 Gallus gallus cDNA clone ChEST803l20 5 , mRNA sequence	0.00445223	0.422678
29439	BX950362	ENSRNOP00000040274 : ENSRNOP00000040274 pep:known chromosome:RGSC3.4:8:114913854:114936996:1 gene:ENSRNOG00000020915 transcript:ENSRNOT00000041599	0.000159287	0.42172
31858	BU241248.1	gi|25487445|gb|BU241248.1|BU241248 603321866F1 CSEQCHN33 Gallus gallus cDNA clone ChEST248d18 5 , mRNA sequence	0.00423711	0.417922
4061	BU229644.1	gi|25469658|gb|BU229644.1|BU229644 603799405F1 CSEQCHN23 Gallus gallus cDNA clone ChEST768j2 5 , mRNA sequence	0.00125487	0.417747
26462	BU447390	Q676W4 (Q676W4) Histone H1 (Fragment), partial (10%) [TC206005]	0.00034719	0.410721
26773	BU212850	XP_417659 : gi:50759475:ref:XP_417659.1: PREDICTED: similar to hypothetical protein [Gallus gallus]	0.00471328	0.408247
22143	U31820	P49285 : (P49285) Melatonin receptor type 1A (MEL-1A-R) (CKA)	0.00157421	0.405311
26198	BU344720	Unknown	0.00662026	0.404167
30698	BX934780	Gallus gallus finished cDNA, clone ChEST722j4. [BX934780]	0.00779617	0.398061
24978	CO762907	brain_EST06099 Brain cDNA Library Gallus gallus cDNA 3', mRNA sequence [CO762907]	0.0025059	0.395691
3467	DT656625	XP_226608 : gi:62642655:ref:XP_226608.3: PREDICTED: similar to hypothetical protein FLJ25333 [Rattus norvegicus]	0.00446581	0.394911
28799	BU357355	no hits	7.32224e-05	0.391655
17407	CR338859	no hits	0.000305976	0.391376
2676	BU296774	no hits	0.00105605	0.390392
8024	BU454267	Unknown	0.00131688	0.387078
24099	BX266349	Unknown	0.00841455	0.382315
26194	AJ449938	AJ449938 riken1 Gallus gallus cDNA clone 23k20r1, mRNA sequence [AJ449938]	0.00212993	0.372398
23028	BU464645	Unknown	0.00160233	0.371435
37214	BU245656	Unknown	0.000697215	0.328514
29185	BU458934	Unknown	0.000180098	0.312401
22979	BU215158	Unknown	0.00425003	0.30789
19005	CN222443	Unknown	0.00895716	0.306968
39516	CN602528	no hits	0.00497123	0.29965
13671	AJ721320	AJ721320 riken1 Gallus gallus cDNA clone 10c20s5, mRNA sequence [AJ721320]	1.57255e-05	0.260714
14232	CR339022	ENSGALP00000014343 : ENSGALP00000014343 pep:novel chromosome:WASHUC1:17:9354581:9377635:-1 gene:ENSGALG00000008838 transcript:ENSGALT00000014359	0.00187118	0.182771
26490	BU212752	XP_414126 : gi:50753778:ref:XP_414126.1: PREDICTED: similar to hypothetical protein [Gallus gallus]	0.000274633	-0.782816
