# Supplementary material for: Gene Expression Profiling of the Local Cecal Response of Genetic Chicken Lines That Differ in Their Susceptibility to Campylobacter jejuni Colonization
Source: PLoS One. 2010 Jul 28;5(7):e11827. doi: 10.1371/journal.pone.0011827 (PMC2911375; doi:10.1371/journal.pone.0011827)
Supplement: Table S5 — Relative expression level of genes shared between AI/AN and BI/BN (0.04 MB XLS) [file pone.0011827.s005.xls]

## Sheet: Sheet2
Accession NO.	Description	AI/AN	BI/BN
M16199	Q546U2 : (Q546U2) Putative interleukin-8	-1.9181	-1.94995
Y14971	O73912 : (O73912) K60 protein precursor (CXC chemokine K60)	-1.7489	-1.68624
CR387553	Gallus gallus finished cDNA, clone ChEST672p6. [CR387553]	-1.70067	-1.78392
AF424806	Q90X67 : (Q90X67) Suppressor of cytokine signaling 3 (SOCS-3)	-1.59939	-1.57574
Y15006	O73909 : (O73909) Interleukin-1beta	-1.56902	-1.77583
BX933838	Gallus gallus finished cDNA, clone ChEST913h9. [BX933838]	-1.55305	-1.53494
CD729336	4035949 1GAL - Chicken Intestinal Lymphocyte Gallus gallus cDNA clone 1GAL_84D24 5', mRNA sequence [CD729336]	-1.52005	-1.48234
MDV125	MDV125	-1.47935	-1.60859
BU367315.1	gi|25875316|gb|BU367315.1|BU367315 603789880F1 CSEQCHN72 Gallus gallus cDNA clone ChEST751p20 5 , mRNA sequence	-1.41614	-1.38039
BX936089	Gallus gallus finished cDNA, clone ChEST491k4. [BX936089]	-1.39839	-1.30202
BX933215	XP_414929 : gi:50755896:ref:XP_414929.1: PREDICTED: similar to Suppressor of cytokine signaling 1 (SOCS-1) (JAK-binding protein) (JAB) (STAT induced STAT inhibitor 1) (SSI-1) (Tec-interacting protein 3) (TIP-3) [Gallus gallus]	-1.37626	-1.37936
CR389696	no hits	-1.36921	-1.39753
TC203253	Unknown	-1.36366	-1.33432
CR522885	no hits	-1.36258	-1.60438
AJ738774	XP_415694 : gi:50757887:ref:XP_415694.1: PREDICTED: similar to ATP-binding cassette, sub-family A, member 9 isoform a; ATP-binding cassette A9 [Gallus gallus]	-1.35704	-1.32493
TC206756	Q8NFY9 (Q8NFY9) T-cell activation kelch repeat protein, partial (38%) [TC206756]	-1.33712	-1.43334
CR352773	Gallus gallus finished cDNA, clone ChEST438j21. [CR352773]	-1.32525	-1.36741
CR523322	Q8WYX9 : (Q8WYX9) Hypothetical protein pp10122	-1.32311	-1.25736
CR352591	XP_421378 : gi:50748724:ref:XP_421378.1: PREDICTED: similar to TNF receptor associated factor 3 (CD40 receptor associated factor 1) (CRAF1) (CD40 binding protein) (CD40BP) (LMP1 associated protein) (LAP1) (CAP-1) [Gallus gallus]	-1.31428	-1.60126
CR389616	XP_422044 : gi:50750547:ref:XP_422044.1: PREDICTED: similar to chondroitin polymerizing factor; chondroitin sulfate synthase 2 [Gallus gallus]	-1.30754	1.24078
CR389559	ENSGALP00000028128 : ENSGALP00000028128 pep:novel chromosome:WASHUC1:Un:27020064:27020838:-1 gene:ENSGALG00000017487 transcript:ENSGALT00000028181	-1.30261	-1.33672
AJ719636	Q5ZLU8 : (Q5ZLU8) Hypothetical protein	-1.2943	-1.55578
BX936135	XP_430424 : gi:50803231:ref:XP_430424.1: PREDICTED: hypothetical protein XP_430424, partial [Gallus gallus]	-1.28973	-1.31498
CR406783	ENSGALP00000014886 : ENSGALP00000014886 pep:novel chromosome:WASHUC1:17:10532045:10539570:-1 gene:ENSGALG00000009151 transcript:ENSGALT00000014902	-1.28593	-1.26061
AJ719741	Q5ZLJ3 : (Q5ZLJ3) Hypothetical protein	-1.28529	-1.26752
BX936055	XP_424367 : gi:50805893:ref:XP_424367.1: PREDICTED: similar to ribosomal protein S13, partial [Gallus gallus]	-1.27472	-1.35801
BX934640	Q08525 : (Q08525) Hypothetical protein	-1.26275	-1.20297
BU244543	no hits	-1.26224	-1.2163
CR352982	Gallus gallus finished cDNA, clone ChEST538k24. [CR352982]	-1.25531	-1.33266
CN218704	no hits	-1.24404	-1.31468
BU124153	XP_422360 : gi:50751360:ref:XP_422360.1: PREDICTED: similar to calcium-activated chloride channel [Gallus gallus]	-1.24324	1.24215
BX929954	XP_417064 : gi:50730887:ref:XP_417064.1: PREDICTED: similar to ADP-ribosylation factor-like 11; ADP-ribosylation factor-like tumor suppressor protein 1 [Gallus gallus]	-1.2342	-1.38154
TC199315	AB018188 myocilin {Bos taurus;} , partial (6%) [TC199315]	-1.22459	-1.23574
BU228704	no hits	-1.21223	-1.18236
BU418843	XP_421552 : gi:50749252:ref:XP_421552.1: PREDICTED: similar to ADAM 8 precursor (A disintegrin and metalloproteinase domain 8) (Cell surface antigen MS2) (CD156a antigen) (CD156) [Gallus gallus]	-1.20877	-1.23748
CR389512	no hits	-1.20262	-1.2131
TC224240	Unknown	-1.19433	-1.46943
AF067959	O93353 : (O93353) Homeobox protein Hox-D3	-1.17746	-1.25784
AJ719766	Q5BC52 : (Q5BC52) Hypothetical protein	1.11733	1.14335
AJ719601	Q5ZLY3 : (Q5ZLY3) Hypothetical protein	1.14882	1.22478
AJ851381	Q5F4B9 : (Q5F4B9) Hypothetical protein	1.14987	1.26756
BU457507	XP_424691 : gi:50811330:ref:XP_424691.1: PREDICTED: similar to aspartyl(asparaginyl)beta-hydroxylase; HAAH [Gallus gallus]	1.15256	1.1407
CR386526	no hits	1.15834	1.14442
CR523723	no hits	1.16554	-1.20462
CR390952	no hits	1.16601	1.19548
CO423331	no hits	1.17798	1.16208
BU459255	XP_413746 : gi:50752789:ref:XP_413746.1: PREDICTED: similar to pDJA1 chaperone [Gallus gallus]	1.20318	1.26727
CR389285	Gallus gallus finished cDNA, clone ChEST110l22. [CR389285]	1.20854	1.23748
AF224314	O57328 : (O57328) Frizzled 1 precursor (Frizzled-1) (Fz-1) (cFz-1)	1.21008	1.21485
CR353524	no hits	1.22103	1.19278
AB009975.1	gi|3116230|dbj|AB009975.1| Gallus gallus mRNA for MSSP-1, complete cds	1.23116	1.24918
CR523827	Gallus gallus finished cDNA, clone ChEST919e7. [CR523827]	1.23509	1.21772
CV859687	gonad_EST07163 Embryonic gonad cDNA Library Gallus gallus cDNA 5', mRNA sequence [CV859687]	1.26236	1.32925
BU396896	P98200 : (P98200) Potential phospholipid-transporting ATPase IB (ATPase class I type 8A member 2)	1.26776	1.32652
AY034432	Gallus gallus cryptochrome 1 mRNA, complete cds. [AY034432]	1.27806	1.26949
BX935301	no hits	1.30068	1.5707
BU398654	Q59A30 : (Q59A30) SON DNA-binding protein	1.30585	1.51854
BU397781	Q9I8T7 : (Q9I8T7) Clock protein (BMAL1b&apos;)	1.31647	1.32393
BU124621	XP_423791 : gi:50795620:ref:XP_423791.1: PREDICTED: similar to Amyotrophic lateral sclerosis 2 chromosome region candidate gene protein 19 (Partitioning-defective 3-like protein) (PAR3-L protein) (PAR3-beta), partial [Gallus gallus]	1.31678	1.29786
TC197904	Unknown	1.3771	1.21041
CR406653	Gallus gallus finished cDNA, clone ChEST767i2. [CR406653]	1.39298	1.43237
M60853	Chicken thrombospondin mRNA, complete cds. [M60853]	1.39797	1.42945
BU119823	no hits	1.47597	1.34141
CR523434	no hits	1.4982	1.53113
CR387405	ENSGALP00000023392 : ENSGALP00000023392 pep:novel chromosome:WASHUC1:Un:160611825:160628482:-1 gene:ENSGALG00000014523 transcript:ENSGALT00000023438	1.50884	1.51709
CV853982	gonad_EST01458 Embryonic gonad cDNA Library Gallus gallus cDNA 5', mRNA sequence [CV853982]	1.74079	1.60273
BU240184	no hits	1.82197	2.15303
