# Supplementary material for: Gene Expression Profiling of the Local Cecal Response of Genetic Chicken Lines That Differ in Their Susceptibility to Campylobacter jejuni Colonization
Source: PLoS One. 2010 Jul 28;5(7):e11827. doi: 10.1371/journal.pone.0011827 (PMC2911375; doi:10.1371/journal.pone.0011827)
Supplement: Table S6 — Sequences of primers used in qRT-PCR (0.03 MB XLS) [file pone.0011827.s006.xls]

## Sheet: Ceca
Gene	Accession No.	Sequence (5'-3')
GAL10	CR388516	forward	GCTCTTCGCTGTTCTCCTCT
		reverse	CCCAGAGATGGTGAAGGTG
IL1b	Y15006	forward	CTACACCCGCTCACAGTCCT
		reverse	GAGCTTGTAGCCCTTGATGC
IL8	M16199	forward	GGAAGAGAGGTGTGCTTGGA
		reverse	TAACATGAGGCACCGATGTG
K60	Y14971	forward	CGATGCCAGTGCATAGAGAC
		reverse	GTCCAGAATTGCCTTGATGA
SOCS3	AF424806	forward	ACGGGCACCTGGACTCCTA
		reverse	GGCATCGTACTGGTCCAGAAAC
CD5	Y12011	forward	ACAGGAGGCTGATGAAGAGG
		reverse	TGAGCGTAATCGTTGTCTCC
CD80	AJ851659	forward	GGA AAT CCT GGA CAG CGG CCC
		reverse	CGG CTT GCT GAA GTC AGC GGT A
STAT5B	AF074248	forward	GCT GTG GAT GGG TAC GTG AAG CC
		reverse	GCA CGG TCT CGG GGT TCT GC
GHRL	BX933754	forward	AAG GTA ACC TGG TGA AGT TTC AGA GCA
		reverse	CTT CGT TAG GCA GTG CTT CAA ATG TGT
CLOCK	AF132531	forward	AGT CCA GCA TGT CCC AGC CTG T
		reverse	TGA ATT TTG GGC ACA CAA GGT CCA G
β-actin	L08165	forward	ACGTCTCACTGGATTTCGAGCAGG
		reverse	TGCATCCTGTCAGCAATGCCAG
